# Supplementary material for: Joint transcriptomic and metabolomic analysis provides new insights into drought resistance in watermelon (Citrullus lanatus)
Source: Front Plant Sci. 2024 May 3;15:1364631. doi: 10.3389/fpls.2024.1364631 (PMC11102048; doi:10.3389/fpls.2024.1364631)
Supplement: Supplementary Figure 1 — PCA of RNA-seq data. [file DataSheet_1.zip › Additional files/Table S1.xlsx]

## Sheet: Sheet1
Table S1.All primers used in this study
gene_name	Forward primer (5’ to 3’)	Reverse primer (5’ to 3’)
Cla97C08G151240	CCTGTTGGTCCCCCATAACC	GCCATTCGTCGGAATGTTGG
Cla97C01G004150	TTGAGCCCAGAGAAAGCGAT	CCACCCAAATGTGTTCTCTCC
Cla97C03G061500	CTCCGCCATTGTTCTTGTGG	CGTTGCTCCAAATTGGGCTT
Cla97C10G200130	TAACCGCCACTAACTGCTGG	ACCCGAGACCTCGATGAGAA
Cla97C06G120430	TGCATGTAACACGGAGACGG	CCTCGTGCAGTCGGACAATA
Cla97C11G216850	GTGCATGGAATCATCGACGC	CAATTGTCAGCAACGTGCCA
Cla97C11G206910	AACGTTGGGGAACTGGAGTC	AGGCCCAATATGACCATGCC
Cla97C05G086980	ACTAGCAATCACGGGCCTTC	GGTTTGCCCCACACTTGAAC
Cla97C07G134050	TGGAGAGTAGGCCAACCTGA	CACCGCTGATTCGTGAGTCT
Cla97C11G206750	TCAAAGGTACTGGACGGTGC	CATGTGCATCTCCATGCTGC
