# Supplementary material for: Joint transcriptomic and metabolomic analysis provides new insights into drought resistance in watermelon (Citrullus lanatus)
Source: Front Plant Sci. 2024 May 3;15:1364631. doi: 10.3389/fpls.2024.1364631 (PMC11102048; doi:10.3389/fpls.2024.1364631)
Supplement: Supplementary Figure 1 — PCA of RNA-seq data. [file DataSheet_1.zip › Additional files/Table S2.xlsx]

## Sheet: Sheet1
Table S2. Summary statistics for RNA-seq analysis.
Sample	Raw Reads	Clean Reads	Raw Base(G)	Clean Base(G)	Effective(%)	Q20(%)	Q30(%)	GC(%)	alignment rate(%)
T0h-1	44536162	43714762	6.68042	6.55721	98.16	97.1	92.58	42.91	94.88
T0h-2	45602020	44672488	6.8403	6.70087	97.96	97.07	92.66	42.61	94.54
T0h-3	45594494	44938114	6.83917	6.74072	98.56	97.21	92.74	42.94	95.22
T1h-1	52485040	51703138	7.87276	7.75547	98.51	97.44	93.18	43.24	95.85
T1h-2	42459652	41467860	6.36895	6.22018	97.66	97.34	92.98	43.16	95.65
T1h-3	43628948	42774186	6.54434	6.41613	98.04	97.34	92.87	43.37	95.9
T6h-1	40014042	39032462	6.00211	5.85487	97.55	97.51	93.25	43.24	96.26
T6h-2	39774802	38703404	5.96622	5.80551	97.31	96.94	92.02	43.2	95.29
T6h-3	41992904	40279460	6.29894	6.04192	95.92	97.48	93.23	43	95.97
T12h-1	43489908	42723204	6.52349	6.40848	98.24	96.76	91.63	41.93	93.35
T12h-2	53849872	51976466	8.07748	7.79647	96.52	96.99	92.15	41.73	93.13
T12h-3	45725968	44705232	6.8589	6.70578	97.77	97.43	93.03	42.13	93.97
T24h-1	51654610	49533992	7.74819	7.4301	95.89	96.17	90.67	41.71	91.96
T24h-2	47953894	46865038	7.19308	7.02976	97.73	97.27	92.8	42.01	92.59
T24h-3	44746906	43516344	6.71204	6.52745	97.25	96.51	91.28	41.94	91.74
