# Supplementary material for: Joint transcriptomic and metabolomic analysis provides new insights into drought resistance in watermelon (Citrullus lanatus)
Source: Front Plant Sci. 2024 May 3;15:1364631. doi: 10.3389/fpls.2024.1364631 (PMC11102048; doi:10.3389/fpls.2024.1364631)
Supplement: Supplementary Figure 1 — PCA of RNA-seq data. [file DataSheet_1.zip › Additional files/Table S3.xlsx]

## Sheet: Sheet1
Table S3. Annotation of all DEGs in GO, KEGG, KOG, Pfam, Swissprot, TrEMBL and nr databases.
gene_id	GO_annotation	KEGG_annotation	KOG_class	KOG_class_annotation	Pfam_annotation	Swissprot_annotation	TrEMBL_annotation	nr_annotation
Cla97C00G000070	Biological Process: ribosomal small subunit assembly (GO:0000028);; Molecular Function: structural constituent of ribosome (GO:0003735);; Biological Process: translation (GO:0006412);; Cellular Component: cytosolic small ribosomal subunit (GO:0022627);;	K02998|9.36e-192|cmo:103494374|(RefSeq) 40S ribosomal protein SA-like; K02998 small subunit ribosomal protein SAe	[J]	Translation, ribosomal structure and biogenesis	Ribosomal protein S2	40S ribosomal protein SA OS=Vitis vinifera OX=29760 GN=GSVIVT00034021001 PE=3 SV=1	40S ribosomal protein SA OS=Cucumis melo OX=3656 GN=LOC103494374 PE=3 SV=1	40S ribosomal protein SA [Cucumis sativus]
Cla97C00G000090	--	--	--	--	Transcriptional repressor, ovate	Transcription repressor OFP7 OS=Arabidopsis thaliana OX=3702 GN=OFP7 PE=2 SV=1	transcription repressor OFP7 OS=Cucumis melo OX=3656 GN=LOC103494376 PE=4 SV=1	transcription repressor OFP7 [Benincasa hispida]
Cla97C00G000130	Biological Process: drug transmembrane transport (GO:0006855);; Molecular Function: xenobiotic transmembrane transporter activity (GO:0015238);; Molecular Function: antiporter activity (GO:0015297);; Cellular Component: integral component of membrane (GO:0016021);;	K03327|0.0|csv:101221154|(RefSeq) protein DETOXIFICATION 40; K03327 multidrug resistance protein, MATE family	[R]	General function prediction only	MatE	Protein DETOXIFICATION 40 OS=Arabidopsis thaliana OX=3702 GN=DTX40 PE=1 SV=1	Protein DETOXIFICATION OS=Cucumis sativus OX=3659 GN=Csa_7G043670 PE=3 SV=1	protein DETOXIFICATION 40 [Cucumis sativus]
Cla97C00G000140	Biological Process: drug transmembrane transport (GO:0006855);; Molecular Function: xenobiotic transmembrane transporter activity (GO:0015238);; Molecular Function: antiporter activity (GO:0015297);; Cellular Component: integral component of membrane (GO:0016021);;	K03327|2.39e-310|csv:101203887|(RefSeq) protein DETOXIFICATION 40; K03327 multidrug resistance protein, MATE family	[R]	General function prediction only	MatE	Protein DETOXIFICATION 40 OS=Arabidopsis thaliana OX=3702 GN=DTX40 PE=1 SV=1	Protein DETOXIFICATION OS=Cucumis sativus OX=3659 GN=Csa_7G043640 PE=3 SV=1	protein DETOXIFICATION 40-like isoform X1 [Benincasa hispida]
Cla97C00G000150	Molecular Function: aconitate hydratase activity (GO:0003994);; Biological Process: metabolic process (GO:0008152);; Molecular Function: 4 iron, 4 sulfur cluster binding (GO:0051539);;	K01681|0.0|cmo:103495599|(RefSeq) aconitate hydratase, cytoplasmic; K01681 aconitate hydratase [EC:4.2.1.3]	[AJ]	--	Aconitase family (aconitate hydratase);; Aconitase C-terminal domain	Aconitate hydratase, cytoplasmic OS=Cucurbita maxima OX=3661 PE=2 SV=1	Aconitate hydratase OS=Cucumis melo OX=3656 GN=LOC103495599 PE=3 SV=1	aconitate hydratase, cytoplasmic [Benincasa hispida]
Cla97C00G000170	Molecular Function: nucleotide binding (GO:0000166);; Molecular Function: nucleic acid binding (GO:0003676);; Cellular Component: intracellular (GO:0005622);; Molecular Function: 3'-5' exonuclease activity (GO:0008408);; Cellular Component: integral component of membrane (GO:0016021);; Biological Process: nucleic acid phosphodiester bond hydrolysis (GO:0090305);;	K12951|0.0|csv:101204374|(RefSeq) protein RRP6-like 3 isoform X1; K12951 cobalt/nickel-transporting P-type ATPase D [EC:7.2.2.-]	[J]	Translation, ribosomal structure and biogenesis	3'-5' exonuclease;; HRDC domain	Protein RRP6-like 3 OS=Arabidopsis thaliana OX=3702 GN=RRP6L3 PE=2 SV=1	Uncharacterized protein OS=Cucumis sativus OX=3659 GN=Csa_7G043600 PE=4 SV=1	protein RRP6-like 3 isoform X1 [Cucumis sativus]
Cla97C00G000190	Cellular Component: Golgi membrane (GO:0000139);; Biological Process: protein glycosylation (GO:0006486);; Molecular Function: galactosyltransferase activity (GO:0008378);; Cellular Component: integral component of membrane (GO:0016021);;	K20856|8.43e-126|pda:103697780|(RefSeq) uncharacterized protein LOC103697780 isoform X1; K20856 beta-1,6-galactosyltransferase [EC:2.4.1.-]	[G]	Carbohydrate transport and metabolism	Galactosyltransferase;; Domain of unknown function (DUF4094)	Probable beta-1,3-galactosyltransferase 2 OS=Arabidopsis thaliana OX=3702 GN=B3GALT2 PE=2 SV=1	Hexosyltransferase OS=Cucumis sativus OX=3659 GN=Csa_7G043590 PE=3 SV=1	probable beta-1,3-galactosyltransferase 2 [Benincasa hispida]
Cla97C00G000280	--	K06678|0.0|cmo:103499307|(RefSeq) condensin complex subunit 3; K06678 condensin complex subunit 3	[BD]	--	Nuclear condensing complex subunits, C-term domain	--	condensin complex subunit 3 OS=Cucumis melo OX=3656 GN=LOC103499307 PE=4 SV=1	condensin complex subunit 3 [Benincasa hispida]
Cla97C00G000310	Biological Process: 'de novo' IMP biosynthetic process (GO:0006189);; Molecular Function: formyltetrahydrofolate deformylase activity (GO:0008864);; Molecular Function: hydroxymethyl-, formyl- and related transferase activity (GO:0016742);;	K01433|1.68e-236|csv:101222497|(RefSeq) formyltetrahydrofolate deformylase 1, mitochondrial; K01433 formyltetrahydrofolate deformylase [EC:3.5.1.10]	[G]	Carbohydrate transport and metabolism	Formyl transferase	Formyltetrahydrofolate deformylase 2, mitochondrial OS=Arabidopsis thaliana OX=3702 GN=PURU2 PE=1 SV=1	Uncharacterized protein OS=Cucumis sativus OX=3659 GN=Csa_3G019900 PE=4 SV=1	formyltetrahydrofolate deformylase 1, mitochondrial-like [Benincasa hispida]
Cla97C00G000350	--	--	--	--	GRAM domain	Putative GEM-like protein 8 OS=Arabidopsis thaliana OX=3702 GN=At5g23370 PE=3 SV=1	GEM-like protein 4 isoform X2 OS=Cucumis melo OX=3656 GN=LOC103502800 PE=4 SV=1	putative GEM-like protein 8 [Benincasa hispida]
Cla97C00G000360	--	--	[S]	Function unknown	Eukaryotic protein of unknown function (DUF829)	--	transmembrane protein 53 OS=Cucumis melo OX=3656 GN=LOC103502788 PE=4 SV=1	PREDICTED: transmembrane protein 53 [Cucumis melo]
Cla97C00G000370	Molecular Function: CTP synthase activity (GO:0003883);; Molecular Function: ATP binding (GO:0005524);; Biological Process: glutamine metabolic process (GO:0006541);; Biological Process: 'de novo' CTP biosynthetic process (GO:0044210);;	K01937|0.0|cmo:103484227|(RefSeq) CTP synthase-like; K01937 CTP synthase [EC:6.3.4.2]	[F]	Nucleotide transport and metabolism	CTP synthase N-terminus;; Glutamine amidotransferase class-I;; Peptidase C26	CTP synthase OS=Dictyostelium discoideum OX=44689 GN=ctps PE=3 SV=1	CTP synthase OS=Cucumis melo OX=3656 GN=LOC103484227 PE=3 SV=1	CTP synthase isoform X1 [Benincasa hispida]
Cla97C01G000020	--	--	--	--	--	--	uncharacterized protein LOC103482998 OS=Cucumis melo OX=3656 GN=LOC103482998 PE=4 SV=1	protein RESPONSE TO LOW SULFUR 2-like [Benincasa hispida]
Cla97C01G000060	Cellular Component: integral component of membrane (GO:0016021);;	--	--	--	Late embryogenesis abundant protein	NDR1/HIN1-like protein 26 OS=Arabidopsis thaliana OX=3702 GN=NHL26 PE=2 SV=1	NDR1/HIN1-like protein 12 OS=Cucumis melo OX=3656 GN=LOC103483002 PE=4 SV=1	NDR1/HIN1-like protein 26 [Benincasa hispida]
Cla97C01G000070	Biological Process: phosphorelay signal transduction system (GO:0000160);; Cellular Component: intracellular (GO:0005622);;	K12130|0.0|cmo:103483004|(RefSeq) two-component response regulator-like APRR5; K12130 pseudo-response regulator 5	[K]	Transcription	Response regulator receiver domain;; CCT motif	Two-component response regulator-like APRR5 OS=Arabidopsis thaliana OX=3702 GN=APRR5 PE=1 SV=2	two-component response regulator-like APRR5 OS=Cucumis melo OX=3656 GN=LOC103483004 PE=4 SV=1	two-component response regulator-like APRR3 isoform X1 [Benincasa hispida]
Cla97C01G000120	Cellular Component: integral component of membrane (GO:0016021);;	--	--	--	--	--	uncharacterized protein LOC103483008 OS=Cucumis melo OX=3656 GN=LOC103483008 PE=4 SV=1	uncharacterized protein LOC111809395 [Cucurbita pepo subsp. pepo]
Cla97C01G000140	Molecular Function: protein serine/threonine kinase activity (GO:0004674);; Molecular Function: ATP binding (GO:0005524);; Biological Process: protein phosphorylation (GO:0006468);;	K00924|2.37e-264|ath:AT3G49370|(RefSeq) Calcium-dependent protein kinase (CDPK) family protein; K00924 kinase [EC:2.7.1.-]	[T]	Signal transduction mechanisms	Protein kinase domain;; Protein tyrosine and serine/threonine kinase	CDPK-related kinase 6 OS=Arabidopsis thaliana OX=3702 GN=CRK6 PE=1 SV=1	CDPK-related kinase 6 OS=Cucumis melo OX=3656 GN=LOC103482994 PE=4 SV=1	CDPK-related kinase 4 [Benincasa hispida]
Cla97C01G000180	Molecular Function: oxidoreductase activity (GO:0016491);; Biological Process: oxidation-reduction process (GO:0055114);;	K05275|1.05e-251|csv:101218000|(RefSeq) pyridoxal reductase, chloroplastic isoform X1; K05275 pyridoxine 4-dehydrogenase [EC:1.1.1.65]	[C]	Energy production and conversion	Aldo/keto reductase family	Pyridoxal reductase, chloroplastic OS=Arabidopsis thaliana OX=3702 GN=PLR1 PE=1 SV=1	Uncharacterized protein OS=Cucumis sativus OX=3659 GN=Csa_5G139120 PE=4 SV=1	pyridoxal reductase [Cucumis melo var. makuwa]
Cla97C01G000190	--	K01057|4.76e-45|cmo:103482992|(RefSeq) probable 6-phosphogluconolactonase 4, chloroplastic; K01057 6-phosphogluconolactonase [EC:3.1.1.31]	--	--	Glucosamine-6-phosphate isomerases/6-phosphogluconolactonase	--	Probable 6-phosphogluconolactonase OS=Cucumis melo OX=3656 GN=LOC103482992 PE=3 SV=1	probable 6-phosphogluconolactonase 4, chloroplastic [Benincasa hispida]
Cla97C01G000240	Molecular Function: ATP binding (GO:0005524);; Cellular Component: integral component of membrane (GO:0016021);;	K08900|1.44e-301|csv:101204309|(RefSeq) AAA-ATPase At2g46620; K08900 mitochondrial chaperone BCS1	[O]	Posttranslational modification, protein turnover, chaperones	ATPase family associated with various cellular activities (AAA);; AAA domain (dynein-related subfamily);; Holliday junction DNA helicase RuvB P-loop domain;; AAA ATPase domain;; Domain associated at C-terminal with AAA;; Protein of unknown function (DUF815);; AAA domain;; AAA domain;; AAA domain;; P-loop containing dynein motor region;; MCM P-loop domain;; TIP49 P-loop domain;; RNA helicase;; Mag…	AAA-ATPase At2g46620 OS=Arabidopsis thaliana OX=3702 GN=At2g46620 PE=2 SV=1	AAA+ ATPase domain-containing protein OS=Cynara cardunculus var. scolymus OX=59895 GN=Ccrd_014024 PE=4 SV=1	hypothetical protein G4B88_030886 [Cannabis sativa]
Cla97C01G000300	--	--	--	--	Cell division control protein 14, SIN component	--	Uncharacterized protein OS=Cucumis sativus OX=3659 GN=Csa_5G139220 PE=4 SV=1	uncharacterized protein LOC101204796 [Cucumis sativus]
Cla97C01G000340	--	--	[S]	Function unknown	WD domain, G-beta repeat;; Anaphase-promoting complex subunit 4 WD40 domain	Uncharacterized WD repeat-containing protein C3H5.08c OS=Schizosaccharomyces pombe (strain 972 / ATCC 24843) OX=284812 GN=SPAC3H5.08c PE=1 SV=2	WD repeat-containing protein 44-like isoform X1 OS=Cucumis melo OX=3656 GN=LOC103482983 PE=4 SV=1	WD repeat-containing protein 44-like isoform X1 [Benincasa hispida]
Cla97C01G000410	--	--	[Z]	Cytoskeleton	Tetratricopeptide repeat;; Tetratricopeptide repeat;; Tetratricopeptide repeat;; Tetratricopeptide repeat;; Tetratricopeptide repeat;; Tetratricopeptide repeat;; Tetratricopeptide repeat;; Tetratrico peptide repeat	--	nephrocystin-3 OS=Cucumis melo OX=3656 GN=LOC103482972 PE=4 SV=1	uncharacterized protein LOC111025715 isoform X3 [Momordica charantia]
Cla97C01G000420	Molecular Function: catalytic activity (GO:0003824);; Cellular Component: integral component of membrane (GO:0016021);;	--	[I]	Lipid transport and metabolism	alpha/beta hydrolase fold;; Serine aminopeptidase, S33;; Alpha/beta hydrolase family	--	Uncharacterized protein OS=Cucumis sativus OX=3659 GN=Csa_5G139370 PE=4 SV=1	uncharacterized protein LOC120068032 isoform X2 [Benincasa hispida]
Cla97C01G000440	--	--	--	--	--	--	uncharacterized protein LOC103482969 OS=Cucumis melo OX=3656 GN=LOC103482969 PE=4 SV=1	uncharacterized protein LOC120067888 [Benincasa hispida]
Cla97C01G000470	--	K01278|0.0|csv:101223131|(RefSeq) uncharacterized protein LOC101223131; K01278 dipeptidyl-peptidase 4 [EC:3.4.14.5]	[O]	Posttranslational modification, protein turnover, chaperones	Dipeptidyl peptidase IV (DPP IV) N-terminal region;; Prolyl oligopeptidase family;; X-Pro dipeptidyl-peptidase (S15 family)	Dipeptidyl peptidase 4 OS=Sus scrofa OX=9823 GN=DPP4 PE=1 SV=3	dipeptidyl aminopeptidase 4 isoform X1 OS=Cucumis melo OX=3656 GN=LOC103482965 PE=3 SV=1	uncharacterized protein LOC101223131 [Cucumis sativus]
Cla97C01G000480	Molecular Function: enzyme inhibitor activity (GO:0004857);; Cellular Component: cell wall (GO:0005618);; Cellular Component: integral component of membrane (GO:0016021);; Molecular Function: pectinesterase activity (GO:0030599);; Biological Process: cell wall modification (GO:0042545);; Biological Process: negative regulation of catalytic activity (GO:0043086);; Molecular Function: aspartyl este…	--	--	--	Pectinesterase;; Plant invertase/pectin methylesterase inhibitor	Probable pectinesterase/pectinesterase inhibitor 61 OS=Arabidopsis thaliana OX=3702 GN=PME61 PE=2 SV=1	Pectinesterase OS=Cucumis sativus OX=3659 GN=Csa_5G139430 PE=3 SV=1	probable pectinesterase/pectinesterase inhibitor 61 [Benincasa hispida]
Cla97C01G000500	--	--	--	--	--	--	two-component response regulator-like APRR7 isoform X1 OS=Cucumis melo OX=3656 GN=LOC103482962 PE=4 SV=1	PREDICTED: two-component response regulator-like APRR7 isoform X1 [Cucumis melo]
Cla97C01G000520	--	--	--	--	--	--	uncharacterized protein LOC103482959 OS=Cucumis melo OX=3656 GN=LOC103482959 PE=4 SV=1	uncharacterized protein LOC120067123 [Benincasa hispida]
Cla97C01G000540	Biological Process: polyamine metabolic process (GO:0006595);; Molecular Function: transferase activity (GO:0016740);;	K00797|7.51e-261|csv:101222254|(RefSeq) spermine synthase; K00797 spermidine synthase [EC:2.5.1.16]	[E]	Amino acid transport and metabolism	Spermine/spermidine synthase domain;; Spermidine synthase tetramerisation domain	Spermine synthase OS=Arabidopsis thaliana OX=3702 GN=SPMS PE=1 SV=1	Uncharacterized protein OS=Cucumis sativus OX=3659 GN=Csa_5G139500 PE=3 SV=1	spermine synthase [Cucumis sativus]
Cla97C01G000550	Molecular Function: ion channel activity (GO:0005216);; Cellular Component: integral component of membrane (GO:0016021);; Biological Process: ion transmembrane transport (GO:0034220);;	K05391|0.0|csv:101221781|(RefSeq) cyclic nucleotide-gated ion channel 1; K05391 cyclic nucleotide gated channel, plant	[PT]	--	Ion transport protein;; Cyclic nucleotide-binding domain	Cyclic nucleotide-gated ion channel 1 OS=Arabidopsis thaliana OX=3702 GN=CNGC1 PE=1 SV=1	Uncharacterized protein OS=Cucumis sativus OX=3659 GN=Csa_5G139510 PE=4 SV=1	cyclic nucleotide-gated ion channel 1 [Benincasa hispida]
Cla97C01G000590	Molecular Function: metalloendopeptidase activity (GO:0004222);; Molecular Function: ATP binding (GO:0005524);; Biological Process: proteolysis (GO:0006508);; Cellular Component: membrane (GO:0016020);;	K08955|0.0|csv:101221317|(RefSeq) ATP-dependent zinc metalloprotease FTSH 11, chloroplastic/mitochondrial; K08955 ATP-dependent metalloprotease [EC:3.4.24.-]	[O]	Posttranslational modification, protein turnover, chaperones	Peptidase family M41;; ATPase family associated with various cellular activities (AAA);; AAA+ lid domain;; AAA domain (dynein-related subfamily)	ATP-dependent zinc metalloprotease FTSH 11, chloroplastic/mitochondrial OS=Arabidopsis thaliana OX=3702 GN=FTSH11 PE=1 SV=1	Uncharacterized protein OS=Cucumis sativus OX=3659 GN=Csa_5G139560 PE=3 SV=1	ATP-dependent zinc metalloprotease FTSH 11, chloroplastic/mitochondrial [Benincasa hispida]
Cla97C01G000610	Cellular Component: integral component of membrane (GO:0016021);;	K14948|5.83e-186|cmo:103482951|(RefSeq) polypyrimidine tract-binding protein homolog 2; K14948 polypyrimidine tract-binding protein 2	--	--	--	--	Uncharacterized protein OS=Cucumis sativus OX=3659 GN=Csa_5G139580 PE=4 SV=1	uncharacterized protein LOC120067318 [Benincasa hispida]
Cla97C01G000640	Biological Process: carbohydrate transport (GO:0008643);; Cellular Component: integral component of membrane (GO:0016021);;	K15382|6.56e-127|csv:101215611|(RefSeq) bidirectional sugar transporter SWEET3b; K15382 solute carrier family 50 (sugar transporter)	[R]	General function prediction only	Sugar efflux transporter for intercellular exchange	Bidirectional sugar transporter SWEET3b OS=Oryza sativa subsp. japonica OX=39947 GN=SWEET3B PE=3 SV=2	Bidirectional sugar transporter SWEET OS=Cucumis sativus OX=3659 GN=Csa_5G139600 PE=3 SV=1	bidirectional sugar transporter SWEET3b [Cucumis sativus]
Cla97C01G000650	Molecular Function: DNA binding (GO:0003677);;	K09422|2.23e-55|cmo:103482948|(RefSeq) transcription factor TRY; K09422 transcription factor MYB, plant	--	--	Myb-like DNA-binding domain	Transcription factor TRY OS=Arabidopsis thaliana OX=3702 GN=TRY PE=1 SV=1	transcription factor TRY OS=Cucumis melo OX=3656 GN=LOC103482948 PE=4 SV=1	PREDICTED: transcription factor TRY [Cucumis melo]
Cla97C01G000710	Molecular Function: protein kinase activity (GO:0004672);; Molecular Function: ATP binding (GO:0005524);; Biological Process: protein phosphorylation (GO:0006468);; Cellular Component: integral component of membrane (GO:0016021);;	--	--	--	Protein kinase domain;; Protein tyrosine and serine/threonine kinase;; Leucine rich repeat;; Leucine Rich repeats (2 copies);; Leucine rich repeat N-terminal domain;; Leucine Rich Repeat	Probable inactive receptor kinase At4g23740 OS=Arabidopsis thaliana OX=3702 GN=At4g23740 PE=1 SV=1	Uncharacterized protein OS=Cucumis sativus OX=3659 GN=Csa_5G139660 PE=4 SV=1	probable inactive receptor kinase At4g23740 [Benincasa hispida]
Cla97C01G000720	Molecular Function: nucleic acid binding (GO:0003676);; Molecular Function: protein dimerization activity (GO:0046983);;	--	--	--	Protein of unknown function (DUF 659);; hAT family C-terminal dimerisation region;; BED zinc finger	--	uncharacterized protein LOC103482941 OS=Cucumis melo OX=3656 GN=LOC103482941 PE=4 SV=1	hypothetical protein Csa_000026 [Cucumis sativus]
Cla97C01G000750	Cellular Component: Golgi membrane (GO:0000139);; Biological Process: protein glycosylation (GO:0006486);; Molecular Function: galactosyltransferase activity (GO:0008378);; Cellular Component: integral component of membrane (GO:0016021);;	K20856|2.19e-46|sot:102606167|(RefSeq) beta-1,6-galactosyltransferase GALT31A; K20856 beta-1,6-galactosyltransferase [EC:2.4.1.-]	[G]	Carbohydrate transport and metabolism	Galactosyltransferase;; Domain of unknown function (DUF4094)	Hydroxyproline O-galactosyltransferase HPGT1 OS=Arabidopsis thaliana OX=3702 GN=HPTG1 PE=1 SV=1	Hexosyltransferase OS=Cucumis melo OX=3656 GN=LOC103482939 PE=3 SV=1	hydroxyproline O-galactosyltransferase HPGT1 [Benincasa hispida]
Cla97C01G000770	Molecular Function: nucleic acid binding (GO:0003676);; Molecular Function: helicase activity (GO:0004386);; Molecular Function: ATP binding (GO:0005524);;	K14777|2.74e-286|csv:101219259|(RefSeq) DEAD-box ATP-dependent RNA helicase 10; K14777 ATP-dependent RNA helicase DDX47/RRP3 [EC:3.6.4.13]	[A]	RNA processing and modification	DEAD/DEAH box helicase;; Helicase conserved C-terminal domain	DEAD-box ATP-dependent RNA helicase 10 OS=Arabidopsis thaliana OX=3702 GN=RH10 PE=1 SV=2	Uncharacterized protein OS=Cucumis sativus OX=3659 GN=Csa_5G139720 PE=3 SV=1	DEAD-box ATP-dependent RNA helicase 10 [Cucumis sativus]
Cla97C01G000780	Biological Process: polysaccharide catabolic process (GO:0000272);; Molecular Function: chitinase activity (GO:0004568);; Cellular Component: extracellular space (GO:0005615);; Biological Process: chitin catabolic process (GO:0006032);;	K01183|3.90e-198|cmo:103482937|(RefSeq) acidic endochitinase-like; K01183 chitinase [EC:3.2.1.14]	[M]	Cell wall/membrane/envelope biogenesis	Glycosyl hydrolases family 18	Acidic endochitinase OS=Cucumis sativus OX=3659 PE=1 SV=1	acidic endochitinase-like OS=Cucumis melo OX=3656 GN=LOC103482937 PE=3 SV=1	PREDICTED: acidic endochitinase-like [Cucumis melo]
Cla97C01G000790	Biological Process: polysaccharide catabolic process (GO:0000272);; Molecular Function: chitinase activity (GO:0004568);; Cellular Component: extracellular space (GO:0005615);; Biological Process: chitin catabolic process (GO:0006032);;	K01183|2.62e-193|cmo:103482936|(RefSeq) acidic endochitinase; K01183 chitinase [EC:3.2.1.14]	[M]	Cell wall/membrane/envelope biogenesis	Glycosyl hydrolases family 18	Acidic endochitinase OS=Cucumis sativus OX=3659 PE=1 SV=1	Acidic class III chitinase OS=Citrullus lanatus OX=3654 PE=2 SV=1	acidic class III chitinase [Citrullus lanatus]
Cla97C01G000810	--	K10997|0.0|csv:101218315|(RefSeq) protein timeless homolog; K10997 replication fork protection complex subunit TIMELESS/Tof1/Swi1	[L]	Replication, recombination and repair	Timeless protein	--	protein timeless homolog OS=Cucumis melo OX=3656 GN=LOC103482934 PE=4 SV=1	protein timeless homolog [Benincasa hispida]
Cla97C01G000830	--	--	--	--	--	--	Uncharacterized protein OS=Cucumis sativus OX=3659 GN=Csa_5G139810 PE=4 SV=1	WD repeat-containing protein 91-like protein [Cucumis melo var. makuwa]
Cla97C01G000860	Biological Process: proteolysis (GO:0006508);; Molecular Function: peptidase activity (GO:0008233);; Cellular Component: integral component of membrane (GO:0016021);;	K07052|5.46e-245|cmo:103482932|(RefSeq) uncharacterized LOC103482932; K07052 CAAX protease family protein	--	--	Type II CAAX prenyl endopeptidase Rce1-like	--	uncharacterized protein LOC103482932 OS=Cucumis melo OX=3656 GN=LOC103482932 PE=4 SV=1	uncharacterized protein LOC120068004 [Benincasa hispida]
Cla97C01G000870	--	--	--	--	--	Probable membrane-associated kinase regulator 6 OS=Arabidopsis thaliana OX=3702 GN=MAKR6 PE=2 SV=1	probable membrane-associated kinase regulator 6 OS=Cucumis melo OX=3656 GN=LOC103482933 PE=4 SV=1	probable membrane-associated kinase regulator 6 [Benincasa hispida]
Cla97C01G000880	Cellular Component: cell (GO:0005623);; Biological Process: cellular ion homeostasis (GO:0006873);; Molecular Function: voltage-gated anion channel activity (GO:0008308);; Cellular Component: integral component of membrane (GO:0016021);; Biological Process: regulation of anion transmembrane transport (GO:1903959);;	--	--	--	Voltage-dependent anion channel	S-type anion channel SLAH3 OS=Arabidopsis thaliana OX=3702 GN=SLAH3 PE=1 SV=1	Uncharacterized protein OS=Cucumis sativus OX=3659 GN=Csa_5G139860 PE=4 SV=1	S-type anion channel SLAH2 [Benincasa hispida]
Cla97C01G000890	--	--	[O]	Posttranslational modification, protein turnover, chaperones	ATPase family associated with various cellular activities (AAA);; AAA+ lid domain;; Holliday junction DNA helicase RuvB P-loop domain;; AAA domain (dynein-related subfamily)	Spastin OS=Danio rerio OX=7955 GN=spast PE=2 SV=2	uncharacterized protein LOC103482929 OS=Cucumis melo OX=3656 GN=LOC103482929 PE=4 SV=1	uncharacterized protein LOC120067105 [Benincasa hispida]
Cla97C01G000980	Biological Process: metal ion transport (GO:0030001);; Molecular Function: metal ion binding (GO:0046872);;	--	--	--	Heavy-metal-associated domain	Heavy metal-associated isoprenylated plant protein 12 OS=Arabidopsis thaliana OX=3702 GN=HIPP12 PE=3 SV=1	FK506-binding protein 4-like OS=Cucumis melo OX=3656 GN=LOC103482919 PE=4 SV=1	heavy metal-associated isoprenylated plant protein 39-like [Benincasa hispida]
Cla97C01G001000	Molecular Function: polygalacturonase activity (GO:0004650);; Cellular Component: extracellular region (GO:0005576);; Biological Process: carbohydrate metabolic process (GO:0005975);; Biological Process: cell wall organization (GO:0071555);;	K03609|7.04e-214|csv:105435429|(RefSeq) putative septum site-determining protein minD homolog, chloroplastic; K03609 septum site-determining protein MinD	--	--	Glycosyl hydrolases family 28;; CobQ/CobB/MinD/ParA nucleotide binding domain;; NUBPL iron-transfer P-loop NTPase;; AAA domain;; Pectate lyase superfamily protein;; 4Fe-4S iron sulfur cluster binding proteins, NifH/frxC family;; ATPase MipZ	Probable polygalacturonase OS=Vitis vinifera OX=29760 GN=GSVIVT00026920001 PE=1 SV=1	probable polygalacturonase OS=Cucumis melo OX=3656 GN=LOC103482916 PE=3 SV=1	probable polygalacturonase [Benincasa hispida]
Cla97C01G001040	Biological Process: regulation of transcription, DNA-templated (GO:0006355);;	--	--	--	GRAS domain family	Scarecrow-like protein 8 OS=Arabidopsis thaliana OX=3702 GN=SCL8 PE=2 SV=1	scarecrow-like protein 8 OS=Cucumis melo OX=3656 GN=LOC103482912 PE=3 SV=1	scarecrow-like protein 8 [Benincasa hispida]
Cla97C01G001050	Molecular Function: serine-type endopeptidase activity (GO:0004252);; Biological Process: proteolysis (GO:0006508);;	--	--	--	Subtilase family;; Fibronectin type-III domain;; Peptidase inhibitor I9	Cucumisin OS=Cucumis melo OX=3656 PE=1 SV=1	cucumisin-like isoform X1 OS=Cucumis melo OX=3656 GN=LOC103482910 PE=4 SV=1	cucumisin-like [Benincasa hispida]
Cla97C01G001110	--	--	[Q]	Secondary metabolites biosynthesis, transport and catabolism	short chain dehydrogenase;; Enoyl-(Acyl carrier protein) reductase;; KR domain;; NAD dependent epimerase/dehydratase family	Short-chain dehydrogenase TIC 32, chloroplastic OS=Pisum sativum OX=3888 GN=TIC32 PE=1 SV=1	Uncharacterized protein OS=Vitis vinifera OX=29760 GN=VIT_16s0050g00750 PE=4 SV=1	Short-chain dehydrogenase TIC 32, chloroplastic [Cucurbita argyrosperma subsp. argyrosperma]
Cla97C01G001150	Molecular Function: catalytic activity (GO:0003824);; Biological Process: biosynthetic process (GO:0009058);; Cellular Component: integral component of membrane (GO:0016021);; Molecular Function: pyridoxal phosphate binding (GO:0030170);;	K00652|0.0|cmo:103482901|(RefSeq) 8-amino-7-oxononanoate synthase; K00652 8-amino-7-oxononanoate synthase [EC:2.3.1.47]	[E]	Amino acid transport and metabolism	Aminotransferase class I and II	8-amino-7-oxononanoate synthase OS=Arabidopsis thaliana OX=3702 GN=BIOF PE=1 SV=2	8-amino-7-oxononanoate synthase isoform X2 OS=Cucumis melo OX=3656 GN=LOC103482901 PE=4 SV=1	8-amino-7-oxononanoate synthase isoform X1 [Benincasa hispida]
Cla97C01G001170	--	--	--	--	--	--	Uncharacterized protein OS=Cucumis sativus OX=3659 GN=Csa_5G141170 PE=4 SV=1	uncharacterized protein LOC120068110 [Benincasa hispida]
Cla97C01G001210	Molecular Function: transporter activity (GO:0005215);; Biological Process: transport (GO:0006810);; Cellular Component: integral component of membrane (GO:0016021);;	K09874|2.23e-198|cmo:103482897|(RefSeq) probable aquaporin NIP5-1; K09874 aquaporin NIP	[G]	Carbohydrate transport and metabolism	Major intrinsic protein	Probable aquaporin NIP5-1 OS=Arabidopsis thaliana OX=3702 GN=NIP5-1 PE=2 SV=1	probable aquaporin NIP5-1 OS=Cucumis melo OX=3656 GN=LOC103482897 PE=3 SV=1	putative aquaporin [Nymphaea thermarum]
Cla97C01G001230	--	--	[K]	Transcription	Myb/SANT-like DNA-binding domain;; Alcohol dehydrogenase transcription factor Myb/SANT-like;; Myb-like DNA-binding domain	Trihelix transcription factor GTL1 OS=Arabidopsis thaliana OX=3702 GN=GTL1 PE=1 SV=2	trihelix transcription factor GTL1-like isoform X1 OS=Cucumis melo OX=3656 GN=LOC103482894 PE=4 SV=1	trihelix transcription factor GTL1-like isoform X1 [Benincasa hispida]
Cla97C01G001290	Molecular Function: zinc ion binding (GO:0008270);; Molecular Function: oxidoreductase activity (GO:0016491);; Biological Process: oxidation-reduction process (GO:0055114);;	K00083|2.38e-239|cmo:103482886|(RefSeq) probable cinnamyl alcohol dehydrogenase 1; K00083 cinnamyl-alcohol dehydrogenase [EC:1.1.1.195]	[Q]	Secondary metabolites biosynthesis, transport and catabolism	Alcohol dehydrogenase GroES-like domain;; Zinc-binding dehydrogenase	Probable cinnamyl alcohol dehydrogenase 1 OS=Arabidopsis thaliana OX=3702 GN=CAD1 PE=2 SV=1	probable cinnamyl alcohol dehydrogenase 1 OS=Cucumis melo OX=3656 GN=LOC103482886 PE=3 SV=1	putative cinnamyl alcohol dehydrogenase 1 [Cucumis melo var. makuwa]
Cla97C01G001310	--	K09287|1.63e-55|smo:SELMODRAFT_110104|(RefSeq) hypothetical protein; K09287 RAV-like factor	--	--	B3 DNA binding domain	B3 domain-containing transcription factor NGA1 OS=Arabidopsis thaliana OX=3702 GN=NGA1 PE=1 SV=1	uncharacterized protein LOC103482885 OS=Cucumis melo OX=3656 GN=LOC103482885 PE=4 SV=1	PREDICTED: uncharacterized protein LOC103482885 [Cucumis melo]
Cla97C01G001320	Molecular Function: alpha-L-fucosidase activity (GO:0004560);; Biological Process: carbohydrate metabolic process (GO:0005975);;	K01206|0.0|csv:101211186|(RefSeq) alpha-L-fucosidase 1 isoform X1; K01206 alpha-L-fucosidase [EC:3.2.1.51]	[G]	Carbohydrate transport and metabolism	Alpha-L-fucosidase	Alpha-L-fucosidase 1 OS=Arabidopsis thaliana OX=3702 GN=FUC1 PE=1 SV=2	Uncharacterized protein OS=Cucumis sativus OX=3659 GN=Csa_5G146320 PE=4 SV=1	alpha-L-fucosidase 1-like [Benincasa hispida]
Cla97C01G001330	--	--	--	--	--	--	uncharacterized protein LOC103482883 OS=Cucumis melo OX=3656 GN=LOC103482883 PE=4 SV=1	PREDICTED: uncharacterized protein LOC103482883 [Cucumis melo]
Cla97C01G001335	Biological Process: metal ion transport (GO:0030001);; Molecular Function: metal ion binding (GO:0046872);;	K07213|5.30e-10|mis:MICPUN_62571|(RefSeq) predicted protein; K07213 copper chaperone	--	--	Heavy-metal-associated domain	Heavy metal-associated isoprenylated plant protein 30 OS=Arabidopsis thaliana OX=3702 GN=HIPP30 PE=1 SV=1	heavy metal-associated isoprenylated plant protein 21-like OS=Cucumis melo OX=3656 GN=LOC103482882 PE=4 SV=1	heavy metal-associated isoprenylated plant protein 30-like isoform X1 [Benincasa hispida]
Cla97C01G001350	Cellular Component: integral component of membrane (GO:0016021);; Molecular Function: transmembrane transporter activity (GO:0022857);; Biological Process: transmembrane transport (GO:0055085);;	--	--	--	EamA-like transporter family	WAT1-related protein At3g30340 OS=Arabidopsis thaliana OX=3702 GN=At3g30340 PE=2 SV=1	WAT1-related protein OS=Cucumis sativus OX=3659 GN=Csa_5G146850 PE=3 SV=1	WAT1-related protein At3g30340-like [Benincasa hispida]
Cla97C01G001380	Molecular Function: structural constituent of ribosome (GO:0003735);; Cellular Component: ribosome (GO:0005840);; Biological Process: translation (GO:0006412);;	K02867|4.83e-149|cmo:103482876|(RefSeq) 50S ribosomal protein L11, chloroplastic; K02867 large subunit ribosomal protein L11	[J]	Translation, ribosomal structure and biogenesis	Ribosomal protein L11, N-terminal domain;; Ribosomal protein L11, RNA binding domain	50S ribosomal protein L11, chloroplastic OS=Arabidopsis thaliana OX=3702 GN=RPL11 PE=2 SV=1	50S ribosomal protein L11, chloroplastic OS=Cucumis melo OX=3656 GN=LOC103482876 PE=3 SV=1	50S ribosomal protein L11, chloroplastic [Benincasa hispida]
Cla97C01G001390	Cellular Component: Golgi membrane (GO:0000139);; Biological Process: protein glycosylation (GO:0006486);; Molecular Function: galactosyltransferase activity (GO:0008378);; Cellular Component: integral component of membrane (GO:0016021);;	K20856|1.69e-199|pda:103697780|(RefSeq) uncharacterized protein LOC103697780 isoform X1; K20856 beta-1,6-galactosyltransferase [EC:2.4.1.-]	[G]	Carbohydrate transport and metabolism	Galactosyltransferase;; Domain of unknown function (DUF4094)	Beta-1,6-galactosyltransferase GALT31A OS=Arabidopsis thaliana OX=3702 GN=GALT31A PE=1 SV=1	Hexosyltransferase OS=Cucumis sativus OX=3659 GN=Csa_5G146900 PE=3 SV=1	beta-1,6-galactosyltransferase GALT31A [Cucumis sativus]
Cla97C01G001400	Molecular Function: lipid binding (GO:0008289);; Cellular Component: integral component of membrane (GO:0016021);;	--	[I]	Lipid transport and metabolism	START domain	--	uncharacterized protein LOC103482874 OS=Cucumis melo OX=3656 GN=LOC103482874 PE=4 SV=1	uncharacterized protein LOC120068456 [Benincasa hispida]
Cla97C01G001410	--	--	--	--	--	--	Uncharacterized protein OS=Cucumis sativus OX=3659 GN=Csa_5G146930 PE=4 SV=1	uncharacterized protein LOC111786686 [Cucurbita pepo subsp. pepo]
Cla97C01G001430	Molecular Function: glycogen (starch) synthase activity (GO:0004373);; Cellular Component: amyloplast (GO:0009501);; Cellular Component: chloroplast (GO:0009507);; Biological Process: starch biosynthetic process (GO:0019252);;	K13679|0.0|cmo:103482870|(RefSeq) granule-bound starch synthase 1, chloroplastic/amyloplastic; K13679 granule-bound starch synthase [EC:2.4.1.242]	--	--	Starch synthase catalytic domain;; Glycosyl transferases group 1;; Glycosyl transferases group 1	Granule-bound starch synthase 1, chloroplastic/amyloplastic OS=Antirrhinum majus OX=4151 GN=WAXY PE=2 SV=1	Starch synthase, chloroplastic/amyloplastic OS=Cucumis melo OX=3656 GN=LOC103482870 PE=3 SV=1	granule-bound starch synthase 1 [Cucumis melo var. makuwa]
Cla97C01G001440	Biological Process: carbohydrate metabolic process (GO:0005975);; Cellular Component: integral component of membrane (GO:0016021);; Molecular Function: glucan endo-1,3-beta-D-glucosidase activity (GO:0042973);;	K19891|5.31e-88|smo:SELMODRAFT_442025|(RefSeq) hypothetical protein; K19891 glucan endo-1,3-beta-glucosidase 1/2/3 [EC:3.2.1.39]	--	--	Glycosyl hydrolases family 17	Glucan endo-1,3-beta-glucosidase 11 OS=Arabidopsis thaliana OX=3702 GN=At1g32860 PE=2 SV=1	Uncharacterized protein OS=Cucumis sativus OX=3659 GN=Csa_5G146960 PE=3 SV=1	glucan endo-1,3-beta-glucosidase 11 [Cucumis sativus]
Cla97C01G001490	--	--	--	--	--	--	Uncharacterized protein OS=Cucumis sativus OX=3659 GN=Csa_5G148490 PE=4 SV=1	protein BRANCHLESS TRICHOME [Benincasa hispida]
Cla97C01G001540	--	--	--	--	Protein of unknown function, DUF538	--	uncharacterized protein LOC103482858 OS=Cucumis melo OX=3656 GN=LOC103482858 PE=4 SV=1	uncharacterized protein E6C27_scaffold44G001480 [Cucumis melo var. makuwa]
Cla97C01G001550	Cellular Component: integral component of membrane (GO:0016021);; Biological Process: transmembrane transport (GO:0055085);;	K01807|4.75e-16|nnu:104595031|(RefSeq) probable ribose-5-phosphate isomerase 2; K01807 ribose 5-phosphate isomerase A [EC:5.3.1.6]	--	--	OPT oligopeptide transporter protein	Metal-nicotianamine transporter YSL1 OS=Arabidopsis thaliana OX=3702 GN=YSL1 PE=2 SV=2	Uncharacterized protein OS=Cucumis sativus OX=3659 GN=Csa_5G148550 PE=4 SV=1	LOW QUALITY PROTEIN: metal-nicotianamine transporter YSL1 [Benincasa hispida]
Cla97C01G001560	--	--	--	--	--	--	uncharacterized protein LOC103482856 OS=Cucumis melo OX=3656 GN=LOC103482856 PE=4 SV=1	uncharacterized protein LOC101203014 [Cucumis sativus]
Cla97C01G001570	Molecular Function: phosphoribosylformylglycinamidine cyclo-ligase activity (GO:0004641);; Cellular Component: cytoplasm (GO:0005737);; Biological Process: 'de novo' IMP biosynthetic process (GO:0006189);;	K01933|8.63e-277|cmo:103482857|(RefSeq) phosphoribosylformylglycinamidine cyclo-ligase, chloroplastic/mitochondrial; K01933 phosphoribosylformylglycinamidine cyclo-ligase [EC:6.3.3.1]	[F]	Nucleotide transport and metabolism	AIR synthase related protein, C-terminal domain;; AIR synthase related protein, N-terminal domain	Phosphoribosylformylglycinamidine cyclo-ligase, chloroplastic OS=Arabidopsis thaliana OX=3702 GN=PUR5 PE=1 SV=2	phosphoribosylformylglycinamidine cyclo-ligase, chloroplastic/mitochondrial OS=Cucumis melo OX=3656 GN=LOC103482857 PE=3 SV=1	PREDICTED: phosphoribosylformylglycinamidine cyclo-ligase, chloroplastic/mitochondrial [Cucumis melo]
Cla97C01G001600	Cellular Component: integral component of membrane (GO:0016021);; Biological Process: transmembrane transport (GO:0055085);;	--	[T]	Signal transduction mechanisms	OPT oligopeptide transporter protein	Oligopeptide transporter 7 OS=Arabidopsis thaliana OX=3702 GN=OPT7 PE=2 SV=1	Uncharacterized protein OS=Cucumis sativus OX=3659 GN=Csa_5G148610 PE=4 SV=1	oligopeptide transporter 7 [Benincasa hispida]
Cla97C01G001620	--	K18726|3.50e-272|cmo:103482851|(RefSeq) plant UBX domain-containing protein 10; K18726 FAS-associated factor 2	[T]	Signal transduction mechanisms	UBX domain;; UBA-like domain	Plant UBX domain-containing protein 10 OS=Arabidopsis thaliana OX=3702 GN=PUX10 PE=2 SV=1	plant UBX domain-containing protein 10 OS=Cucumis melo OX=3656 GN=LOC103482851 PE=4 SV=1	plant UBX domain-containing protein 10 [Benincasa hispida]
Cla97C01G001720	--	--	--	--	--	--	uncharacterized protein LOC103482843 isoform X1 OS=Cucumis melo OX=3656 GN=LOC103482843 PE=4 SV=1	uncharacterized protein LOC120067136 [Benincasa hispida]
Cla97C01G001730	Molecular Function: UDP-glucose 4-epimerase activity (GO:0003978);; Biological Process: galactose metabolic process (GO:0006012);;	K01784|1.57e-251|csv:101205820|(RefSeq) UDP-glucose 4-epimerase GEPI48; K01784 UDP-glucose 4-epimerase [EC:5.1.3.2]	[M]	Cell wall/membrane/envelope biogenesis	GDP-mannose 4,6 dehydratase;; NAD dependent epimerase/dehydratase family;; 3-beta hydroxysteroid dehydrogenase/isomerase family;; Polysaccharide biosynthesis protein;; RmlD substrate binding domain	UDP-glucose 4-epimerase GEPI48 OS=Cyamopsis tetragonoloba OX=3832 PE=2 SV=1	Uncharacterized protein OS=Cucumis sativus OX=3659 GN=Csa_5G148720 PE=3 SV=1	UDP-glucose 4-epimerase GEPI48 [Cucumis sativus]
Cla97C01G001750	--	--	--	--	Lipase (class 3)	GDSL esterase/lipase At4g10955 OS=Arabidopsis thaliana OX=3702 GN=At4g10955 PE=2 SV=1	GDSL esterase/lipase At4g10955 OS=Cucumis melo OX=3656 GN=LOC103482838 PE=4 SV=1	GDSL esterase/lipase At4g10955-like [Benincasa hispida]
Cla97C01G001770	Cellular Component: integral component of membrane (GO:0016021);;	--	[S]	Function unknown	Sad1 / UNC-like C-terminal	SUN domain-containing protein 5 OS=Arabidopsis thaliana OX=3702 GN=SUN5 PE=1 SV=1	SUN domain-containing protein 2 isoform X1 OS=Cucumis melo OX=3656 GN=LOC103482836 PE=4 SV=1	SUN domain-containing protein 5 [Benincasa hispida]
Cla97C01G001780	Cellular Component: cell (GO:0005623);; Molecular Function: electron transfer activity (GO:0009055);; Molecular Function: protein disulfide oxidoreductase activity (GO:0015035);; Biological Process: cell redox homeostasis (GO:0045454);; Biological Process: oxidation-reduction process (GO:0055114);;	K17479|4.20e-222|csv:101208965|(RefSeq) uncharacterized protein LOC101208965; K17479 glutaredoxin domain-containing cysteine-rich protein 1	[O]	Posttranslational modification, protein turnover, chaperones	Glutaredoxin	Uncharacterized protein At5g39865 OS=Arabidopsis thaliana OX=3702 GN=At5g39865 PE=2 SV=1	Uncharacterized protein OS=Cucumis sativus OX=3659 GN=Csa_5G148770 PE=4 SV=1	uncharacterized protein LOC120093006 [Benincasa hispida]
Cla97C01G001790	--	--	--	--	Development and cell death domain	DCD domain-containing protein NRP OS=Arabidopsis thaliana OX=3702 GN=NRP PE=1 SV=1	Uncharacterized protein OS=Cucumis melo OX=3656 GN=LOC103482833 PE=4 SV=1	DCD domain-containing protein NRP-B-like [Benincasa hispida]
Cla97C01G001800	Molecular Function: DNA binding (GO:0003677);; Cellular Component: nucleus (GO:0005634);; Biological Process: regulation of transcription, DNA-templated (GO:0006355);; Biological Process: auxin-activated signaling pathway (GO:0009734);;	K14486|0.0|csv:101209208|(RefSeq) auxin response factor 9; K14486 auxin response factor	--	--	Auxin response factor;; B3 DNA binding domain;; AUX/IAA family	Auxin response factor 9 OS=Arabidopsis thaliana OX=3702 GN=ARF9 PE=1 SV=1	Auxin response factor OS=Cucumis sativus OX=3659 GN=Csa_5G148790 PE=3 SV=1	auxin response factor 9-like [Benincasa hispida]
Cla97C01G001870	Molecular Function: ATP binding (GO:0005524);;	K09490|0.0|cmo:103482828|(RefSeq) luminal-binding protein 5; K09490 endoplasmic reticulum chaperone BiP [EC:3.6.4.10]	[O]	Posttranslational modification, protein turnover, chaperones	Hsp70 protein;; MreB/Mbl protein;; NAD-specific glutamate dehydrogenase	Luminal-binding protein 5 OS=Nicotiana tabacum OX=4097 GN=BIP5 PE=2 SV=1	luminal-binding protein 5 OS=Cucumis melo OX=3656 GN=LOC103482828 PE=3 SV=1	PREDICTED: luminal-binding protein 5 [Cucumis melo]
Cla97C01G001900	Molecular Function: zinc ion binding (GO:0008270);;	K11979|4.99e-262|csv:101208236|(RefSeq) putative E3 ubiquitin-protein ligase UBR7; K11979 E3 ubiquitin-protein ligase UBR7 [EC:2.3.2.27]	[R]	General function prediction only	Putative zinc finger in N-recognin (UBR box)	Putative E3 ubiquitin-protein ligase UBR7 OS=Mus musculus OX=10090 GN=Ubr7 PE=1 SV=1	Uncharacterized protein OS=Cucumis sativus OX=3659 GN=Csa_5G149850 PE=4 SV=1	putative E3 ubiquitin-protein ligase UBR7 [Benincasa hispida]
Cla97C01G001920	--	--	[Q]	Secondary metabolites biosynthesis, transport and catabolism	short chain dehydrogenase;; Enoyl-(Acyl carrier protein) reductase;; KR domain;; NAD dependent epimerase/dehydratase family	Short-chain dehydrogenase TIC 32, chloroplastic OS=Arabidopsis thaliana OX=3702 GN=TIC32 PE=2 SV=1	Uncharacterized protein OS=Cucumis sativus OX=3659 GN=Csa_5G149870 PE=3 SV=1	short-chain dehydrogenase TIC 32 A, chloroplastic-like isoform X1 [Benincasa hispida]
Cla97C01G001950	Molecular Function: alpha,alpha-trehalase activity (GO:0004555);; Biological Process: trehalose metabolic process (GO:0005991);;	K01194|0.0|cmo:103482823|(RefSeq) probable trehalase; K01194 alpha,alpha-trehalase [EC:3.2.1.28]	[G]	Carbohydrate transport and metabolism	Trehalase	Trehalase OS=Arabidopsis thaliana OX=3702 GN=TRE1 PE=1 SV=1	Trehalase OS=Cucumis melo OX=3656 GN=LOC103482823 PE=3 SV=1	probable trehalase [Benincasa hispida]
Cla97C01G001970	Molecular Function: catalytic activity (GO:0003824);; Biological Process: metabolic process (GO:0008152);;	K01897|0.0|csv:101209130|(RefSeq) long chain acyl-CoA synthetase 4; K01897 long-chain acyl-CoA synthetase [EC:6.2.1.3]	[I]	Lipid transport and metabolism	AMP-binding enzyme	Long chain acyl-CoA synthetase 4 OS=Arabidopsis thaliana OX=3702 GN=LACS4 PE=2 SV=1	long chain acyl-CoA synthetase 4-like OS=Cucumis melo OX=3656 GN=LOC103482821 PE=4 SV=1	long chain acyl-CoA synthetase 4 [Cucumis sativus]
Cla97C01G001980	Molecular Function: cellulase activity (GO:0008810);; Biological Process: cellulose catabolic process (GO:0030245);; Molecular Function: carbohydrate binding (GO:0030246);;	K01179|2.38e-203|cmo:103499085|(RefSeq) endoglucanase 13-like; K01179 endoglucanase [EC:3.2.1.4]	--	--	Glycosyl hydrolase family 9;; Carbohydrate binding domain CBM49	Endoglucanase 6 OS=Arabidopsis thaliana OX=3702 GN=At1g64390 PE=2 SV=2	Endoglucanase OS=Cucumis sativus OX=3659 GN=Csa_5G150400 PE=3 SV=1	Endoglucanase 6, partial [Cucurbita argyrosperma subsp. sororia]
Cla97C01G001990	Molecular Function: DNA binding (GO:0003677);; Molecular Function: DNA-binding transcription factor activity (GO:0003700);; Cellular Component: nucleus (GO:0005634);; Biological Process: regulation of transcription, DNA-templated (GO:0006355);;	K09286|4.46e-34|cam:101513934|(RefSeq) ethylene-responsive transcription factor RAP2-4; K09286 EREBP-like factor	--	--	AP2 domain	Ethylene-responsive transcription factor ERF061 OS=Arabidopsis thaliana OX=3702 GN=ERF061 PE=2 SV=1	ethylene-responsive transcription factor ERF061-like OS=Cucumis melo OX=3656 GN=LOC103482818 PE=4 SV=1	ethylene-responsive transcription factor ERF061-like [Benincasa hispida]
Cla97C01G002000	Molecular Function: polygalacturonase activity (GO:0004650);; Cellular Component: extracellular region (GO:0005576);; Biological Process: carbohydrate metabolic process (GO:0005975);; Biological Process: cell wall organization (GO:0071555);;	K07020|2.16e-131|cmo:103482816|(RefSeq) KAT8 regulatory NSL complex subunit 3; K07020 uncharacterized protein	--	--	Glycosyl hydrolases family 28;; Pectate lyase superfamily protein	Probable polygalacturonase OS=Vitis vinifera OX=29760 GN=GSVIVT00026920001 PE=1 SV=1	probable polygalacturonase OS=Cucumis melo OX=3656 GN=LOC103482817 PE=3 SV=1	probable polygalacturonase [Benincasa hispida]
Cla97C01G002020	--	--	--	--	--	--	uncharacterized protein LOC103482815 OS=Cucumis melo OX=3656 GN=LOC103482815 PE=4 SV=1	uncharacterized protein LOC120067846 [Benincasa hispida]
Cla97C01G002060	Cellular Component: integral component of membrane (GO:0016021);;	--	[E]	Amino acid transport and metabolism	Transmembrane amino acid transporter protein	Probable GABA transporter 2 OS=Arabidopsis thaliana OX=3702 GN=At5g41800 PE=1 SV=1	Uncharacterized protein OS=Cucumis sativus OX=3659 GN=Csa_5G150970 PE=4 SV=1	probable GABA transporter 2 [Benincasa hispida]
Cla97C01G002070	--	--	--	--	GDSL/SGNH-like Acyl-Esterase family found in Pmr5 and Cas1p;; PMR5 N terminal Domain	Protein trichome birefringence-like 23 OS=Arabidopsis thaliana OX=3702 GN=TBL23 PE=2 SV=1	protein trichome birefringence-like 23 OS=Cucumis melo OX=3656 GN=LOC103482812 PE=4 SV=1	protein trichome birefringence-like 23 [Benincasa hispida]
Cla97C01G002130	Molecular Function: DNA binding (GO:0003677);; Molecular Function: DNA-binding transcription factor activity (GO:0003700);; Cellular Component: nucleus (GO:0005634);; Biological Process: regulation of transcription, DNA-templated (GO:0006355);;	K13434|4.44e-38|vvi:100246641|(RefSeq) pathogenesis-related genes transcriptional activator PTI6; K13434 pathogenesis-related genes transcriptional activator PTI6	--	--	AP2 domain	Ethylene-responsive transcription factor CRF2 OS=Arabidopsis thaliana OX=3702 GN=CRF2 PE=1 SV=1	ethylene-responsive transcription factor CRF2-like OS=Cucumis melo OX=3656 GN=LOC103482804 PE=4 SV=1	ethylene-responsive transcription factor CRF2-like [Benincasa hispida]
Cla97C01G002170	Cellular Component: integral component of membrane (GO:0016021);;	--	[S]	Function unknown	Uncharacterized protein family UPF0016	Protein PAM71, chloroplastic OS=Arabidopsis thaliana OX=3702 GN=PAM71 PE=1 SV=2	GDT1 family protein OS=Cucumis melo OX=3656 GN=LOC103482799 PE=3 SV=1	GDT1-like protein 1, chloroplastic [Benincasa hispida]
Cla97C01G002190	--	--	--	--	--	Probable WRKY transcription factor 19 OS=Arabidopsis thaliana OX=3702 GN=WRKY19 PE=1 SV=1	uncharacterized protein LOC103482798 OS=Cucumis melo OX=3656 GN=LOC103482798 PE=4 SV=1	PREDICTED: uncharacterized protein LOC103482798 [Cucumis melo]
Cla97C01G002200	Cellular Component: plant-type vacuole membrane (GO:0009705);; Molecular Function: malate transmembrane transporter activity (GO:0015140);; Biological Process: malate transport (GO:0015743);; Cellular Component: integral component of membrane (GO:0016021);;	--	[R]	General function prediction only	Aluminium activated malate transporter;; Fusaric acid resistance protein family;; Fusaric acid resistance protein-like	Aluminum-activated malate transporter 9 OS=Arabidopsis thaliana OX=3702 GN=ALMT9 PE=2 SV=1	Uncharacterized protein OS=Cucumis sativus OX=3659 GN=Csa_5G151600 PE=4 SV=1	aluminum-activated malate transporter 9 [Cucumis sativus]
Cla97C01G002210	Cellular Component: endoplasmic reticulum membrane (GO:0005789);; Cellular Component: integral component of membrane (GO:0016021);;	--	[U]	Intracellular trafficking, secretion, and vesicular transport	Reticulon	Reticulon-like protein B2 OS=Arabidopsis thaliana OX=3702 GN=RTNLB2 PE=1 SV=1	Reticulon-like protein OS=Cucumis melo OX=3656 GN=LOC103482797 PE=4 SV=1	reticulon-like protein B2 [Benincasa hispida]
Cla97C01G002380	Biological Process: metal ion transport (GO:0030001);; Molecular Function: metal ion binding (GO:0046872);;	--	[P]	Inorganic ion transport and metabolism	Heavy-metal-associated domain	Heavy metal-associated isoprenylated plant protein 39 OS=Arabidopsis thaliana OX=3702 GN=HIPP39 PE=2 SV=1	Uncharacterized protein OS=Cucumis sativus OX=3659 GN=Csa_5G152250 PE=4 SV=1	heavy metal-associated isoprenylated plant protein 39-like [Benincasa hispida]
Cla97C01G002440	--	K09422|5.46e-124|csv:101214080|(RefSeq) 40S ribosomal protein S10-1; K09422 transcription factor MYB, plant	[J]	Translation, ribosomal structure and biogenesis	Plectin/S10 domain	40S ribosomal protein S10-1 OS=Arabidopsis thaliana OX=3702 GN=RPS10A PE=1 SV=1	Uncharacterized protein OS=Cucumis sativus OX=3659 GN=Csa_5G152800 PE=4 SV=1	40S ribosomal protein S10-1 [Cucumis sativus]
Cla97C01G002480	Molecular Function: iron ion binding (GO:0005506);; Biological Process: fatty acid biosynthetic process (GO:0006633);; Cellular Component: integral component of membrane (GO:0016021);; Molecular Function: oxidoreductase activity (GO:0016491);; Biological Process: oxidation-reduction process (GO:0055114);;	K15746|9.19e-162|cmo:103482780|(RefSeq) beta-carotene hydroxylase 2, chloroplastic-like; K15746 beta-carotene 3-hydroxylase [EC:1.14.15.24]	--	--	Fatty acid hydroxylase superfamily	Beta-carotene 3-hydroxylase 1, chloroplastic OS=Arabidopsis thaliana OX=3702 GN=BETA-OHASE 1 PE=1 SV=1	beta-carotene hydroxylase 2, chloroplastic-like isoform X1 OS=Cucumis melo OX=3656 GN=LOC103482780 PE=3 SV=1	beta-carotene 3-hydroxylase 1, chloroplastic-like isoform X1 [Benincasa hispida]
Cla97C01G002500	--	--	--	--	--	--	uncharacterized protein LOC103482777 isoform X1 OS=Cucumis melo OX=3656 GN=LOC103482777 PE=4 SV=1	uncharacterized protein LOC120092809 [Benincasa hispida]
Cla97C01G002510	Cellular Component: integral component of membrane (GO:0016021);;	K03509|1.15e-42|zma:103640146|(RefSeq) DNA polymerase eta; K03509 DNA polymerase eta [EC:2.7.7.7]	[G]	Carbohydrate transport and metabolism	Protein of unknown function, DUF604;; Fringe-like	--	uncharacterized protein LOC103482775 OS=Cucumis melo OX=3656 GN=LOC103482775 PE=4 SV=1	uncharacterized protein LOC120068508 [Benincasa hispida]
Cla97C01G002520	Molecular Function: DNA binding (GO:0003677);; Cellular Component: nucleus (GO:0005634);; Biological Process: regulation of transcription, DNA-templated (GO:0006355);;	--	[K]	Transcription	Associated with HOX;; Homeobox KN domain	Homeobox protein BEL1 homolog OS=Arabidopsis thaliana OX=3702 GN=BEL1 PE=1 SV=2	LOW QUALITY PROTEIN: homeobox protein BEL1 homolog OS=Cucumis melo OX=3656 GN=LOC103482774 PE=4 SV=1	homeobox protein BEL1 homolog [Benincasa hispida]
Cla97C01G002560	Molecular Function: zinc ion binding (GO:0008270);; Cellular Component: integral component of membrane (GO:0016021);;	K16281|3.06e-113|csv:101215533|(RefSeq) E3 ubiquitin-protein ligase RHA1B; K16281 RING-H2 zinc finger protein RHA1	[O]	Posttranslational modification, protein turnover, chaperones	Ring finger domain;; RING-like zinc finger;; RING-H2 zinc finger domain;; Zinc finger, C3HC4 type (RING finger);; Zinc finger, C3HC4 type (RING finger);; RING-type zinc-finger;; Anaphase-promoting complex subunit 11 RING-H2 finger	--	Uncharacterized protein OS=Cucumis sativus OX=3659 GN=Csa_5G152910 PE=4 SV=1	E3 ubiquitin-protein ligase RHA1B [Benincasa hispida]
Cla97C01G002580	Molecular Function: DNA binding (GO:0003677);; Molecular Function: DNA helicase activity (GO:0004003);; Molecular Function: ATP binding (GO:0005524);; Biological Process: nucleotide-excision repair (GO:0006289);; Biological Process: transcription initiation from RNA polymerase II promoter (GO:0006367);; Biological Process: DNA duplex unwinding (GO:0032508);;	K10843|0.0|cmo:103482768|(RefSeq) DNA repair helicase XPB1; K10843 DNA excision repair protein ERCC-3 [EC:5.6.2.4]	[KL]	--	ERCC3/RAD25/XPB C-terminal helicase;; Helicase conserved C-terminal domain;; Type III restriction enzyme, res subunit;; Helicase conserved C-terminal domain	General transcription and DNA repair factor IIH helicase subunit XPB1 OS=Arabidopsis thaliana OX=3702 GN=XPB1 PE=2 SV=3	DNA repair helicase XPB1 OS=Cucumis melo OX=3656 GN=LOC103482768 PE=4 SV=1	general transcription and DNA repair factor IIH helicase subunit XPB1 [Benincasa hispida]
Cla97C01G002590	Biological Process: intracellular protein transport (GO:0006886);; Molecular Function: obsolete protein transporter activity (GO:0008565);; Biological Process: vesicle-mediated transport (GO:0016192);; Cellular Component: clathrin adaptor complex (GO:0030131);;	K12392|0.0|cmo:103482767|(RefSeq) beta-adaptin-like protein B; K12392 AP-1 complex subunit beta-1	[U]	Intracellular trafficking, secretion, and vesicular transport	Adaptin N terminal region;; non-SMC mitotic condensation complex subunit 1;; Beta2-adaptin appendage, C-terminal sub-domain;; HEAT repeats;; HEAT repeat	Beta-adaptin-like protein B OS=Arabidopsis thaliana OX=3702 GN=BETAB-AD PE=1 SV=1	Beta-adaptin-like protein OS=Cucumis melo OX=3656 GN=LOC103482767 PE=3 SV=1	beta-adaptin-like protein B [Cucumis melo var. makuwa]
Cla97C01G002600	Molecular Function: metal ion binding (GO:0046872);;	--	[O]	Posttranslational modification, protein turnover, chaperones	Ring finger domain;; RING-H2 zinc finger domain;; Zinc finger, C3HC4 type (RING finger);; Anaphase-promoting complex subunit 11 RING-H2 finger;; Zinc finger, C3HC4 type (RING finger);; RING-type zinc-finger;; zinc-RING finger domain;; RING-like zinc finger	Probable E3 ubiquitin-protein ligase RHB1A OS=Arabidopsis thaliana OX=3702 GN=RHB1A PE=2 SV=1	E3 ubiquitin-protein ligase At3g02290-like OS=Cucumis melo OX=3656 GN=LOC103482766 PE=4 SV=1	probable E3 ubiquitin-protein ligase RHB1A [Benincasa hispida]
Cla97C01G002610	Molecular Function: nucleotide binding (GO:0000166);; Cellular Component: cytoplasm (GO:0005737);; Biological Process: ubiquitin-dependent protein catabolic process (GO:0006511);; Molecular Function: ubiquitin protein ligase binding (GO:0031625);; Molecular Function: ubiquitin protein ligase activity (GO:0061630);;	K10576|3.47e-119|cmo:103482765|(RefSeq) ubiquitin-conjugating enzyme E2 4-like; K10576 ubiquitin-conjugating enzyme E2 H [EC:2.3.2.23]	[O]	Posttranslational modification, protein turnover, chaperones	Ubiquitin-conjugating enzyme	Ubiquitin-conjugating enzyme E2 4 OS=Arabidopsis thaliana OX=3702 GN=UBC4 PE=2 SV=2	ubiquitin-conjugating enzyme E2 4-like OS=Cucumis melo OX=3656 GN=LOC103482765 PE=3 SV=1	ubiquitin-conjugating enzyme E2 4 [Cucumis sativus]
Cla97C01G002660	Molecular Function: transporter activity (GO:0005215);; Biological Process: transport (GO:0006810);; Cellular Component: integral component of membrane (GO:0016021);;	K09872|2.31e-207|cmo:103482758|(RefSeq) aquaporin PIP1-2; K09872 aquaporin PIP	[G]	Carbohydrate transport and metabolism	Major intrinsic protein	Aquaporin PIP1-1 OS=Musa acuminata OX=4641 GN=PIP1-1 PE=1 SV=1	aquaporin PIP1-2 OS=Cucumis melo OX=3656 GN=LOC103482758 PE=3 SV=1	PREDICTED: aquaporin PIP1-2 [Cucumis melo]
Cla97C01G002670	Molecular Function: ATP binding (GO:0005524);; Cellular Component: cytoplasm (GO:0005737);; Biological Process: regulation of cell shape (GO:0008360);; Biological Process: biosynthetic process (GO:0009058);; Molecular Function: acid-amino acid ligase activity (GO:0016881);; Biological Process: cell division (GO:0051301);;	K09597|0.0|csv:101216966|(RefSeq) signal peptide peptidase-like 2 isoform X1; K09597 signal peptide peptidase-like 2B [EC:3.4.23.-]	--	--	Signal peptide peptidase;; Mur ligase middle domain;; Mur ligase family, glutamate ligase domain;; Mur ligase family, catalytic domain	UDP-N-acetylmuramoyl-L-alanyl-D-glutamate--2,6-diaminopimelate ligase MurE homolog, chloroplastic OS=Arabidopsis thaliana OX=3702 GN=MURE PE=1 SV=1	Uncharacterized protein OS=Cucumis sativus OX=3659 GN=Csa_5G153040 PE=3 SV=1	hypothetical protein KY285_034758 [Solanum tuberosum]
Cla97C01G002710	--	K05609|2.35e-16|thj:104813337|(RefSeq) ubiquitin carboxyl-terminal hydrolase 3; K05609 ubiquitin carboxyl-terminal hydrolase L3 [EC:3.4.19.12]	--	--	Neprosin;; Neprosin activation peptide;; Domain of unknown function (DUF4378);; Protein of unknown function (DUF3741)	--	Uncharacterized protein OS=Cucumis sativus OX=3659 GN=Csa_5G153070 PE=4 SV=1	uncharacterized protein LOC120067270 [Benincasa hispida]
Cla97C01G002760	Molecular Function: microtubule motor activity (GO:0003777);; Molecular Function: ATP binding (GO:0005524);; Biological Process: microtubule-based movement (GO:0007018);; Molecular Function: microtubule binding (GO:0008017);;	K10406|0.0|csv:101218386|(RefSeq) kinesin-like protein KIN-14J isoform X1; K10406 kinesin family member C2/C3	[Z]	Cytoskeleton	Kinesin motor domain;; Microtubule binding	Kinesin-like protein KIN-14J OS=Arabidopsis thaliana OX=3702 GN=KIN14J PE=1 SV=1	Uncharacterized protein OS=Cucumis sativus OX=3659 GN=Csa_5G153100 PE=3 SV=1	kinesin-like protein KIN14H [Citrullus lanatus subsp. vulgaris]
Cla97C01G002780	--	--	--	--	Domain of unknown function (DUF3527)	--	Uncharacterized protein OS=Cucumis sativus OX=3659 GN=Csa_5G153120 PE=4 SV=1	uncharacterized protein LOC120068157 [Benincasa hispida]
Cla97C01G002810	--	--	[K]	Transcription	Transcription factor S-II (TFIIS), central domain;; BAH domain	--	uncharacterized protein LOC103482748 OS=Cucumis melo OX=3656 GN=LOC103482748 PE=4 SV=1	uncharacterized protein LOC120067024 [Benincasa hispida]
Cla97C01G002830	Molecular Function: GTPase activity (GO:0003924);; Molecular Function: structural constituent of cytoskeleton (GO:0005200);; Molecular Function: GTP binding (GO:0005525);; Cellular Component: cytoplasm (GO:0005737);; Cellular Component: microtubule (GO:0005874);; Biological Process: microtubule-based process (GO:0007017);;	K07375|0.0|cmo:103482745|(RefSeq) tubulin beta chain-like; K07375 tubulin beta	[Z]	Cytoskeleton	Tubulin/FtsZ family, GTPase domain;; Tubulin C-terminal domain	Tubulin beta chain OS=Hordeum vulgare OX=4513 GN=TUBB PE=2 SV=1	Tubulin beta chain OS=Cucumis melo OX=3656 GN=LOC103482745 PE=3 SV=1	tubulin beta chain-like [Cucurbita moschata]
Cla97C01G002840	Molecular Function: protein kinase activity (GO:0004672);; Molecular Function: ATP binding (GO:0005524);; Biological Process: protein phosphorylation (GO:0006468);;	K14500|0.0|csv:101219093|(RefSeq) serine/threonine-protein kinase BSK7; K14500 BR-signaling kinase [EC:2.7.11.1]	--	--	Protein tyrosine and serine/threonine kinase;; Protein kinase domain	Serine/threonine-protein kinase BSK7 OS=Arabidopsis thaliana OX=3702 GN=BSK7 PE=3 SV=1	Uncharacterized protein OS=Cucumis sativus OX=3659 GN=Csa_5G153170 PE=4 SV=1	serine/threonine-protein kinase BSK7 isoform X1 [Benincasa hispida]
Cla97C01G002870	--	--	--	--	Plants and Prokaryotes Conserved (PCC) domain	AT-hook motif nuclear-localized protein 5 OS=Arabidopsis thaliana OX=3702 GN=AHL5 PE=1 SV=1	AT-hook motif nuclear-localized protein 5 OS=Cucumis melo OX=3656 GN=LOC103482741 PE=4 SV=1	AT-hook motif nuclear-localized protein 5 [Benincasa hispida]
Cla97C01G002890	Molecular Function: glutathione peroxidase activity (GO:0004602);; Biological Process: response to oxidative stress (GO:0006979);; Biological Process: oxidation-reduction process (GO:0055114);; Biological Process: cellular oxidant detoxification (GO:0098869);;	K00432|1.92e-152|cmo:103482738|(RefSeq) probable phospholipid hydroperoxide glutathione peroxidase; K00432 glutathione peroxidase [EC:1.11.1.9]	[O]	Posttranslational modification, protein turnover, chaperones	Glutathione peroxidase;; AhpC/TSA family;; Redoxin	Probable phospholipid hydroperoxide glutathione peroxidase 6, mitochondrial OS=Arabidopsis thaliana OX=3702 GN=GPX6 PE=2 SV=2	Glutathione peroxidase OS=Cucumis melo OX=3656 GN=LOC103482738 PE=3 SV=1	probable phospholipid hydroperoxide glutathione peroxidase [Benincasa hispida]
Cla97C01G002900	Molecular Function: nucleotide binding (GO:0000166);; Cellular Component: integral component of membrane (GO:0016021);; Molecular Function: ATPase-coupled cation transmembrane transporter activity (GO:0019829);; Biological Process: metal ion transport (GO:0030001);; Molecular Function: metal ion binding (GO:0046872);; Biological Process: cation transmembrane transport (GO:0098655);;	K17686|0.0|csv:101220448|(RefSeq) probable copper-transporting ATPase HMA5; K17686 P-type Cu+ transporter [EC:7.2.2.8]	[P]	Inorganic ion transport and metabolism	E1-E2 ATPase;; haloacid dehalogenase-like hydrolase;; Heavy-metal-associated domain	Probable copper-transporting ATPase HMA5 OS=Arabidopsis thaliana OX=3702 GN=HMA5 PE=1 SV=2	Heavy metal ATPase 5A OS=Cucumis sativus OX=3659 GN=HMA5.1 PE=2 SV=1	probable copper-transporting ATPase HMA5 [Benincasa hispida]
Cla97C01G002910	Molecular Function: RNA binding (GO:0003723);;	K14775|1.48e-194|csv:101221153|(RefSeq) ribosomal L1 domain-containing protein 1; K14775 ribosome biogenesis protein UTP30	[S]	Function unknown	Ribosomal protein L1p/L10e family	Ribosomal L1 domain-containing protein 1 OS=Homo sapiens OX=9606 GN=RSL1D1 PE=1 SV=3	Uncharacterized protein OS=Cucumis sativus OX=3659 GN=Csa_5G154220 PE=4 SV=1	ribosomal L1 domain-containing protein 1-like [Benincasa hispida]
Cla97C01G002920	Biological Process: metabolic process (GO:0008152);; Molecular Function: ligase activity (GO:0016874);;	K12235|6.84e-204|csv:101217208|(RefSeq) serine racemase; K12235 serine racemase [EC:5.1.1.18]	[I]	Lipid transport and metabolism	AMP-binding enzyme;; Pyridoxal-phosphate dependent enzyme;; AMP-binding enzyme C-terminal domain	Probable CoA ligase CCL9 OS=Humulus lupulus OX=3486 GN=CCL9 PE=2 SV=1	AMP-dependent synthetase/ligase OS=Corchorus capsularis OX=210143 GN=CCACVL1_13632 PE=4 SV=1	Oxalate--CoA ligase, partial [Cucurbita argyrosperma subsp. sororia]
Cla97C01G002950	Molecular Function: protein kinase activity (GO:0004672);; Molecular Function: ATP binding (GO:0005524);; Biological Process: protein phosphorylation (GO:0006468);; Cellular Component: integral component of membrane (GO:0016021);;	--	--	--	Protein tyrosine and serine/threonine kinase;; Protein kinase domain;; Leucine rich repeat;; Leucine rich repeat N-terminal domain;; Leucine Rich repeats (2 copies)	Probable LRR receptor-like serine/threonine-protein kinase At1g63430 OS=Arabidopsis thaliana OX=3702 GN=At1g63430 PE=1 SV=1	probable LRR receptor-like serine/threonine-protein kinase At1g63430 OS=Cucumis melo OX=3656 GN=LOC103482732 PE=4 SV=1	probable LRR receptor-like serine/threonine-protein kinase At1g63430 isoform X1 [Benincasa hispida]
Cla97C01G002960	Cellular Component: integral component of membrane (GO:0016021);;	--	[R]	General function prediction only	Glycosyl transferase family 90	--	Uncharacterized protein OS=Cucumis sativus OX=3659 GN=Csa_5G154780 PE=4 SV=1	protein O-glucosyltransferase 1-like [Benincasa hispida]
Cla97C01G002990	--	--	--	--	N-terminal C2 in EEIG1 and EHBP1 proteins	--	myosin-3 isoform X1 OS=Cucumis melo OX=3656 GN=LOC103482728 PE=4 SV=1	myosin-3-like isoform X1 [Benincasa hispida]
Cla97C01G003010	Cellular Component: integral component of membrane (GO:0016021);;	--	--	--	Remorin, C-terminal region	--	remorin isoform X1 OS=Cucumis melo OX=3656 GN=LOC103482726 PE=4 SV=1	remorin 1.4-like isoform X1 [Benincasa hispida]
Cla97C01G003020	Molecular Function: nucleic acid binding (GO:0003676);;	--	--	--	S1 RNA binding domain	Tetraspanin-10 OS=Arabidopsis thaliana OX=3702 GN=TET10 PE=2 SV=1	Uncharacterized protein OS=Cucumis sativus OX=3659 GN=Csa_5G154850 PE=4 SV=1	hypothetical protein Csa_000384 [Cucumis sativus]
Cla97C01G003040	--	--	[A]	RNA processing and modification	DEAD/DEAH box helicase;; Helicase conserved C-terminal domain	Probable DEAD-box ATP-dependent RNA helicase 48 OS=Arabidopsis thaliana OX=3702 GN=RH48 PE=3 SV=1	probable DEAD-box ATP-dependent RNA helicase 48 OS=Cucumis melo OX=3656 GN=LOC103482724 PE=4 SV=1	probable DEAD-box ATP-dependent RNA helicase 48 [Benincasa hispida]
Cla97C01G003050	Molecular Function: DNA binding (GO:0003677);; Cellular Component: nucleus (GO:0005634);;	--	--	--	Methyl-CpG binding domain	--	Uncharacterized protein OS=Cucumis sativus OX=3659 GN=Csa_5G154900 PE=4 SV=1	methyl-CpG-binding domain-containing protein 13-like isoform X1 [Benincasa hispida]
Cla97C01G003070	--	--	[R]	General function prediction only	C2 domain	Elicitor-responsive protein 3 OS=Oryza sativa subsp. indica OX=39946 GN=ERG3 PE=2 SV=1	elicitor-responsive protein 3 OS=Cucumis melo OX=3656 GN=LOC103482722 PE=4 SV=1	elicitor-responsive protein 3 [Benincasa hispida]
Cla97C01G003090	--	K12173|2.71e-26|gmx:100794341|(RefSeq) BRISC and BRCA1-A complex member 2; K12173 BRCA1-A complex subunit BRE	--	--	Thaumatin family	Thaumatin-like protein OS=Actinidia chinensis var. chinensis OX=1590841 GN=TLP PE=1 SV=2	protein P21-like OS=Cucumis melo OX=3656 GN=LOC103482719 PE=4 SV=1	thaumatin-like protein [Benincasa hispida]
Cla97C01G003100	Molecular Function: UDP-glucose 4-epimerase activity (GO:0003978);; Biological Process: galactose metabolic process (GO:0006012);;	K01784|1.66e-255|cmo:103482717|(RefSeq) bifunctional UDP-glucose 4-epimerase and UDP-xylose 4-epimerase 1; K01784 UDP-glucose 4-epimerase [EC:5.1.3.2]	[M]	Cell wall/membrane/envelope biogenesis	GDP-mannose 4,6 dehydratase;; NAD dependent epimerase/dehydratase family;; Polysaccharide biosynthesis protein;; 3-beta hydroxysteroid dehydrogenase/isomerase family;; RmlD substrate binding domain;; short chain dehydrogenase;; Male sterility protein	Bifunctional UDP-glucose 4-epimerase and UDP-xylose 4-epimerase 1 OS=Arabidopsis thaliana OX=3702 GN=UGE1 PE=1 SV=2	bifunctional UDP-glucose 4-epimerase and UDP-xylose 4-epimerase 1 OS=Cucumis melo OX=3656 GN=LOC103482717 PE=3 SV=1	bifunctional UDP-glucose 4-epimerase and UDP-xylose 4-epimerase 1 [Benincasa hispida]
Cla97C01G003110	Molecular Function: DNA-binding transcription factor activity (GO:0003700);; Cellular Component: nucleus (GO:0005634);; Biological Process: regulation of transcription, DNA-templated (GO:0006355);; Molecular Function: sequence-specific DNA binding (GO:0043565);;	K09419|3.82e-213|csv:101203886|(RefSeq) heat stress transcription factor B-2b; K09419 heat shock transcription factor, other eukaryote	[K]	Transcription	HSF-type DNA-binding	Heat stress transcription factor B-2b OS=Arabidopsis thaliana OX=3702 GN=HSFB2B PE=2 SV=1	Uncharacterized protein OS=Cucumis sativus OX=3659 GN=Csa_5G155480 PE=3 SV=1	hypothetical protein Csa_000645 [Cucumis sativus]
Cla97C01G003140	Molecular Function: serine-type endopeptidase activity (GO:0004252);; Biological Process: proteolysis (GO:0006508);; Cellular Component: integral component of membrane (GO:0016021);;	--	[T]	Signal transduction mechanisms	Rhomboid family	RHOMBOID-like protein 2 OS=Arabidopsis thaliana OX=3702 GN=RBL2 PE=1 SV=1	RHOMBOID-like protein OS=Cucumis melo OX=3656 GN=LOC103482712 PE=3 SV=1	PREDICTED: RHOMBOID-like protein 2 [Cucumis melo]
Cla97C01G003270	Molecular Function: protein serine/threonine kinase activity (GO:0004674);; Molecular Function: ATP binding (GO:0005524);; Biological Process: protein phosphorylation (GO:0006468);;	--	[T]	Signal transduction mechanisms	Protein kinase domain;; Protein tyrosine and serine/threonine kinase	Calcium-dependent protein kinase 17 OS=Oryza sativa subsp. japonica OX=39947 GN=CPK17 PE=2 SV=1	Uncharacterized protein OS=Cucumis sativus OX=3659 GN=Csa_5G155610 PE=4 SV=1	calcium-dependent protein kinase 26 [Benincasa hispida]
Cla97C01G003290	Molecular Function: oxidoreductase activity, acting on CH-OH group of donors (GO:0016614);; Molecular Function: flavin adenine dinucleotide binding (GO:0050660);; Biological Process: oxidation-reduction process (GO:0055114);;	--	[R]	General function prediction only	GMC oxidoreductase;; GMC oxidoreductase	Protein HOTHEAD OS=Arabidopsis thaliana OX=3702 GN=HTH PE=1 SV=1	Uncharacterized protein OS=Cucumis sativus OX=3659 GN=Csa_5G156120 PE=4 SV=1	protein HOTHEAD [Benincasa hispida]
Cla97C01G003300	Molecular Function: catalytic activity (GO:0003824);;	--	[H]	Coenzyme transport and metabolism	--	--	uncharacterized protein LOC103482698 OS=Cucumis melo OX=3656 GN=LOC103482698 PE=4 SV=1	molybdenum cofactor sulfurase-like [Benincasa hispida]
Cla97C01G003310	--	K12451|1.15e-214|cmo:103482697|(RefSeq) bifunctional dTDP-4-dehydrorhamnose 3,5-epimerase/dTDP-4-dehydrorhamnose reductase; K12451 3,5-epimerase/4-reductase [EC:5.1.3.- 1.1.1.-]	[G]	Carbohydrate transport and metabolism	RmlD substrate binding domain;; NAD dependent epimerase/dehydratase family;; Polysaccharide biosynthesis protein	Bifunctional dTDP-4-dehydrorhamnose 3,5-epimerase/dTDP-4-dehydrorhamnose reductase OS=Arabidopsis thaliana OX=3702 GN=NRS/ER PE=1 SV=1	bifunctional dTDP-4-dehydrorhamnose 3,5-epimerase/dTDP-4-dehydrorhamnose reductase OS=Cucumis melo OX=3656 GN=LOC103482697 PE=4 SV=1	bifunctional dTDP-4-dehydrorhamnose 3,5-epimerase/dTDP-4-dehydrorhamnose reductase [Benincasa hispida]
Cla97C01G003320	Molecular Function: DNA binding (GO:0003677);; Cellular Component: nucleus (GO:0005634);; Biological Process: xylem development (GO:0010089);; Biological Process: negative regulation of transcription, DNA-templated (GO:0045892);; Biological Process: regulation of secondary cell wall biogenesis (GO:2000652);;	--	[K]	Transcription	KNOX1 domain;; KNOX2 domain;; Homeobox KN domain;; Homeodomain	Homeobox protein knotted-1-like 7 OS=Arabidopsis thaliana OX=3702 GN=KNAT7 PE=1 SV=1	Uncharacterized protein OS=Cucumis sativus OX=3659 GN=Csa_5G156150 PE=3 SV=1	homeobox protein knotted-1-like 7 [Cucumis sativus]
Cla97C01G003350	Molecular Function: binding (GO:0005488);; Biological Process: transcription, DNA-templated (GO:0006351);;	--	[K]	Transcription	SRF-type transcription factor (DNA-binding and dimerisation domain);; K-box region	Agamous-like MADS-box protein AGL19 OS=Arabidopsis thaliana OX=3702 GN=AGL19 PE=1 SV=1	agamous-like MADS-box protein AGL19 OS=Cucumis melo OX=3656 GN=LOC103482693 PE=4 SV=1	agamous-like MADS-box protein AGL19 [Benincasa hispida]
Cla97C01G003360	--	--	--	--	Staygreen protein	Protein STAY-GREEN homolog, chloroplastic OS=Capsicum annuum OX=4072 GN=SGR PE=1 SV=2	STAY-GREEN OS=Cucumis sativus OX=3659 GN=dm1 PE=4 SV=1	protein STAY-GREEN homolog, chloroplastic-like [Benincasa hispida]
Cla97C01G003370	Molecular Function: anaphase-promoting complex binding (GO:0010997);; Biological Process: regulation of catalytic activity (GO:0050790);; Molecular Function: ubiquitin-protein transferase activator activity (GO:0097027);;	K03364|7.13e-315|cmo:103482691|(RefSeq) protein FIZZY-RELATED 2; K03364 cell division cycle 20-like protein 1, cofactor of APC complex	[DO]	--	WD domain, G-beta repeat;; Anaphase-promoting complex subunit 4 WD40 domain;; Eukaryotic translation initiation factor eIF2A	Protein FIZZY-RELATED 2 OS=Arabidopsis thaliana OX=3702 GN=FZR2 PE=1 SV=1	protein FIZZY-RELATED 2 OS=Cucumis melo OX=3656 GN=LOC103482691 PE=4 SV=1	protein FIZZY-RELATED 2 [Benincasa hispida]
Cla97C01G003380	Cellular Component: integral component of membrane (GO:0016021);;	--	--	--	Protein of unknown function (DUF1191)	--	uncharacterized protein LOC103482688 OS=Cucumis melo OX=3656 GN=LOC103482688 PE=4 SV=1	uncharacterized protein LOC120068133 [Benincasa hispida]
Cla97C01G003480	Molecular Function: monooxygenase activity (GO:0004497);; Molecular Function: iron ion binding (GO:0005506);; Cellular Component: integral component of membrane (GO:0016021);; Molecular Function: oxidoreductase activity, acting on paired donors, with incorporation or reduction of molecular oxygen (GO:0016705);; Molecular Function: heme binding (GO:0020037);; Biological Process: oxidation-reductio…	--	[Q]	Secondary metabolites biosynthesis, transport and catabolism	Cytochrome P450	Geraniol 8-hydroxylase OS=Catharanthus roseus OX=4058 GN=CYP76B6 PE=1 SV=1	geraniol 8-hydroxylase-like OS=Cucumis melo OX=3656 GN=LOC103482684 PE=3 SV=1	geraniol 8-hydroxylase-like [Benincasa hispida]
Cla97C01G003490	Molecular Function: monooxygenase activity (GO:0004497);; Molecular Function: iron ion binding (GO:0005506);; Cellular Component: integral component of membrane (GO:0016021);; Molecular Function: oxidoreductase activity, acting on paired donors, with incorporation or reduction of molecular oxygen (GO:0016705);; Molecular Function: heme binding (GO:0020037);; Biological Process: oxidation-reductio…	--	[Q]	Secondary metabolites biosynthesis, transport and catabolism	Cytochrome P450	Drimenol monooxygenase OS=Persicaria hydropiper OX=46901 GN=CYP76AJ1 PE=1 SV=1	geraniol 8-hydroxylase-like OS=Cucumis melo OX=3656 GN=LOC103482681 PE=3 SV=1	geraniol 8-hydroxylase-like [Benincasa hispida]
Cla97C01G003500	Cellular Component: membrane (GO:0016020);; Molecular Function: oxidoreductase activity (GO:0016491);; Molecular Function: metal ion binding (GO:0046872);;	--	[Q]	Secondary metabolites biosynthesis, transport and catabolism	Cytochrome P450	Cytochrome P450 76T24 OS=Catharanthus roseus OX=4058 GN=CYP76T24 PE=2 SV=1	geraniol 8-hydroxylase-like OS=Cucumis melo OX=3656 GN=LOC103482679 PE=3 SV=1	geraniol 8-hydroxylase-like [Cucumis melo var. makuwa]
Cla97C01G003510	Cellular Component: integral component of membrane (GO:0016021);;	K04569|1.05e-06|bna:106435975|(RefSeq) copper chaperone for superoxide dismutase, chloroplastic/cytosolic-like; K04569 copper chaperone for superoxide dismutase	[GE]	--	Triose-phosphate Transporter family;; UAA transporter family;; EamA-like transporter family	Probable sugar phosphate/phosphate translocator At1g12500 OS=Arabidopsis thaliana OX=3702 GN=At1g12500 PE=1 SV=1	probable sugar phosphate/phosphate translocator At1g12500 OS=Cucumis melo OX=3656 GN=LOC103482678 PE=4 SV=1	probable sugar phosphate/phosphate translocator At1g12500 [Benincasa hispida]
Cla97C01G003560	Molecular Function: catalytic activity (GO:0003824);; Biological Process: biosynthetic process (GO:0009058);; Cellular Component: integral component of membrane (GO:0016021);; Molecular Function: pyridoxal phosphate binding (GO:0030170);;	K14270|0.0|csv:101208573|(RefSeq) probable aminotransferase ACS10; K14270 aminotransferase	[T]	Signal transduction mechanisms	Aminotransferase class I and II	Probable aminotransferase ACS10 OS=Arabidopsis thaliana OX=3702 GN=ACS10 PE=1 SV=1	Uncharacterized protein OS=Cucumis sativus OX=3659 GN=Csa_5G157380 PE=4 SV=1	probable aminotransferase ACS10 [Benincasa hispida]
Cla97C01G003570	--	--	--	--	--	Protein LITTLE ZIPPER 2 OS=Arabidopsis thaliana OX=3702 GN=ZPR2 PE=1 SV=1	Uncharacterized protein OS=Cucumis sativus OX=3659 GN=Csa_5G157390 PE=4 SV=1	hypothetical protein Csa_000025 [Cucumis sativus]
Cla97C01G003580	Molecular Function: DNA binding (GO:0003677);; Molecular Function: zinc ion binding (GO:0008270);;	--	[R]	General function prediction only	A20-like zinc finger;; AN1-like Zinc finger	Zinc finger A20 and AN1 domain-containing stress-associated protein 1 OS=Arabidopsis thaliana OX=3702 GN=SAP1 PE=1 SV=1	zinc finger A20 and AN1 domain-containing stress-associated protein 1-like OS=Cucumis melo OX=3656 GN=LOC103482674 PE=4 SV=1	zinc finger A20 and AN1 domain-containing stress-associated protein 1-like [Benincasa hispida]
Cla97C01G003610	Biological Process: drug transmembrane transport (GO:0006855);; Molecular Function: xenobiotic transmembrane transporter activity (GO:0015238);; Molecular Function: antiporter activity (GO:0015297);; Cellular Component: integral component of membrane (GO:0016021);;	K03327|2.19e-293|cmo:103482671|(RefSeq) protein DETOXIFICATION 56; K03327 multidrug resistance protein, MATE family	[R]	General function prediction only	MatE	Protein DETOXIFICATION 56 OS=Arabidopsis thaliana OX=3702 GN=DTX56 PE=1 SV=1	Protein DETOXIFICATION OS=Cucumis melo OX=3656 GN=LOC103482671 PE=3 SV=1	protein DETOXIFICATION 56 [Benincasa hispida]
Cla97C01G003700	Molecular Function: deoxyribodipyrimidine photo-lyase activity (GO:0003904);; Biological Process: DNA repair (GO:0006281);;	K01669|0.0|csv:101211446|(RefSeq) deoxyribodipyrimidine photo-lyase-like; K01669 deoxyribodipyrimidine photo-lyase [EC:4.1.99.3]	[LT]	--	DNA photolyase	Deoxyribodipyrimidine photo-lyase OS=Arabidopsis thaliana OX=3702 GN=PHR1 PE=2 SV=1	CPD photolyase OS=Cucumis sativus OX=3659 GN=CsPHR PE=2 SV=1	deoxyribodipyrimidine photo-lyase [Benincasa hispida]
Cla97C01G003730	--	--	--	--	Protein of unknown function (DUF1442)	--	uncharacterized protein LOC103482660 isoform X1 OS=Cucumis melo OX=3656 GN=LOC103482660 PE=4 SV=1	PREDICTED: uncharacterized protein LOC103482660 isoform X1 [Cucumis melo]
Cla97C01G003740	Molecular Function: structural constituent of ribosome (GO:0003735);; Cellular Component: nucleolus (GO:0005730);; Biological Process: translation (GO:0006412);; Cellular Component: cytosolic small ribosomal subunit (GO:0022627);; Molecular Function: small ribosomal subunit rRNA binding (GO:0070181);;	K02953|4.81e-96|cmo:103482656|(RefSeq) 40S ribosomal protein S13-like; K02953 small subunit ribosomal protein S13e	[J]	Translation, ribosomal structure and biogenesis	Ribosomal S13/S15 N-terminal domain;; Ribosomal protein S15	40S ribosomal protein S13 OS=Glycine max OX=3847 GN=RPS13 PE=2 SV=1	Uncharacterized protein (Fragment) OS=Gossypium raimondii OX=29730 GN=B456_001G174200 PE=3 SV=1	hypothetical protein B456_001G174200, partial [Gossypium raimondii]
Cla97C01G003760	--	--	--	--	--	--	--	--
Cla97C01G003770	Molecular Function: copper ion binding (GO:0005507);; Molecular Function: primary amine oxidase activity (GO:0008131);; Biological Process: amine metabolic process (GO:0009308);; Cellular Component: membrane (GO:0016020);; Molecular Function: quinone binding (GO:0048038);; Biological Process: oxidation-reduction process (GO:0055114);;	K00276|0.0|csv:101213059|(RefSeq) primary amine oxidase; K00276 primary-amine oxidase [EC:1.4.3.21]	[Q]	Secondary metabolites biosynthesis, transport and catabolism	Copper amine oxidase, enzyme domain;; Copper amine oxidase, N3 domain;; Copper amine oxidase, N2 domain	Amine oxidase [copper-containing] gamma 1 OS=Arabidopsis thaliana OX=3702 GN=CuAOgamma1 PE=1 SV=1	Amine oxidase OS=Cucumis melo OX=3656 GN=LOC103482657 PE=3 SV=1	primary amine oxidase-like isoform X1 [Benincasa hispida]
Cla97C01G003780	Molecular Function: copper ion binding (GO:0005507);; Molecular Function: primary amine oxidase activity (GO:0008131);; Biological Process: amine metabolic process (GO:0009308);; Molecular Function: quinone binding (GO:0048038);; Biological Process: oxidation-reduction process (GO:0055114);;	K00276|0.0|csv:101212818|(RefSeq) primary amine oxidase; K00276 primary-amine oxidase [EC:1.4.3.21]	[Q]	Secondary metabolites biosynthesis, transport and catabolism	Copper amine oxidase, enzyme domain;; Copper amine oxidase, N3 domain;; Copper amine oxidase, N2 domain	Amine oxidase [copper-containing] gamma 1 OS=Arabidopsis thaliana OX=3702 GN=CuAOgamma1 PE=1 SV=1	Amine oxidase OS=Cucumis sativus OX=3659 GN=Csa_5G158580 PE=3 SV=1	primary amine oxidase-like [Benincasa hispida]
Cla97C01G003800	Molecular Function: monooxygenase activity (GO:0004497);; Molecular Function: iron ion binding (GO:0005506);; Cellular Component: membrane (GO:0016020);; Molecular Function: oxidoreductase activity, acting on paired donors, with incorporation or reduction of molecular oxygen (GO:0016705);; Molecular Function: heme binding (GO:0020037);; Biological Process: oxidation-reduction process (GO:0055114)…	--	[Q]	Secondary metabolites biosynthesis, transport and catabolism	Cytochrome P450	7-ethoxycoumarin O-deethylase OS=Helianthus tuberosus OX=4233 GN=CYP76B1 PE=1 SV=1	7-ethoxycoumarin O-deethylase-like OS=Cucumis melo OX=3656 GN=LOC103482652 PE=3 SV=1	labd-13Z-ene-9,15,16-triol synthase, chloroplastic-like [Benincasa hispida]
Cla97C01G003805	--	--	[Q]	Secondary metabolites biosynthesis, transport and catabolism	Cytochrome P450	--	7-ethoxycoumarin O-deethylase-like OS=Cucumis melo OX=3656 GN=LOC103482652 PE=3 SV=1	labd-13Z-ene-9,15,16-triol synthase, chloroplastic-like [Benincasa hispida]
Cla97C01G003840	Molecular Function: monooxygenase activity (GO:0004497);; Molecular Function: iron ion binding (GO:0005506);; Cellular Component: integral component of membrane (GO:0016021);; Molecular Function: oxidoreductase activity, acting on paired donors, with incorporation or reduction of molecular oxygen (GO:0016705);; Molecular Function: heme binding (GO:0020037);; Biological Process: oxidation-reductio…	--	[Q]	Secondary metabolites biosynthesis, transport and catabolism	Cytochrome P450	Iridoid oxidase OS=Catharanthus roseus OX=4058 GN=IO PE=1 SV=1	Uncharacterized protein OS=Cucumis sativus OX=3659 GN=Csa_5G159620 PE=3 SV=1	geraniol 8-hydroxylase-like [Benincasa hispida]
Cla97C01G003850	Molecular Function: monooxygenase activity (GO:0004497);; Molecular Function: iron ion binding (GO:0005506);; Cellular Component: integral component of membrane (GO:0016021);; Molecular Function: oxidoreductase activity, acting on paired donors, with incorporation or reduction of molecular oxygen (GO:0016705);; Molecular Function: heme binding (GO:0020037);; Biological Process: oxidation-reductio…	--	[Q]	Secondary metabolites biosynthesis, transport and catabolism	Cytochrome P450	Cytochrome P450 76T24 OS=Catharanthus roseus OX=4058 GN=CYP76T24 PE=2 SV=1	Uncharacterized protein OS=Cucumis sativus OX=3659 GN=Csa_5G159620 PE=3 SV=1	hypothetical protein F8388_019722 [Cannabis sativa]
Cla97C01G003880	Molecular Function: enzyme inhibitor activity (GO:0004857);; Biological Process: negative regulation of catalytic activity (GO:0043086);;	K01051|2.63e-15|rcu:8259898|(RefSeq) pectinesterase; K01051 pectinesterase [EC:3.1.1.11]	--	--	Plant invertase/pectin methylesterase inhibitor	21 kDa protein OS=Daucus carota OX=4039 PE=2 SV=1	Uncharacterized protein OS=Cucumis sativus OX=3659 GN=Csa_5G160140 PE=4 SV=1	21 kDa protein-like [Benincasa hispida]
Cla97C01G003890	Molecular Function: enzyme inhibitor activity (GO:0004857);;	K01051|1.28e-14|cit:102627822|(RefSeq) probable pectinesterase/pectinesterase inhibitor 21; K01051 pectinesterase [EC:3.1.1.11]	--	--	Plant invertase/pectin methylesterase inhibitor	Pectinesterase inhibitor 10 OS=Arabidopsis thaliana OX=3702 GN=PMEI10 PE=2 SV=1	21 kDa protein-like OS=Cucumis melo OX=3656 GN=LOC103483061 PE=4 SV=1	21 kDa protein-like [Benincasa hispida]
Cla97C01G003900	Molecular Function: translation elongation factor activity (GO:0003746);; Molecular Function: GTPase activity (GO:0003924);; Molecular Function: GTP binding (GO:0005525);; Biological Process: translational elongation (GO:0006414);; Cellular Component: chloroplast (GO:0009507);;	K02355|0.0|cmo:103482646|(RefSeq) elongation factor G-2, chloroplastic; K02355 elongation factor G	[J]	Translation, ribosomal structure and biogenesis	Elongation factor Tu GTP binding domain;; Elongation factor G, domain IV;; Elongation Factor G, domain III;; Elongation factor G C-terminus;; Elongation factor Tu domain 2	Elongation factor G-2, chloroplastic OS=Glycine max OX=3847 GN=fusA2 PE=3 SV=1	Elongation factor G, chloroplastic OS=Cucumis melo OX=3656 GN=LOC103482646 PE=3 SV=1	elongation factor G-2, chloroplastic [Benincasa hispida]
Cla97C01G003910	Biological Process: proteolysis (GO:0006508);; Molecular Function: peptidase activity (GO:0008233);;	K01369|0.0|csv:101221167|(RefSeq) legumain; K01369 legumain [EC:3.4.22.34]	[O]	Posttranslational modification, protein turnover, chaperones	Peptidase C13 family	Vacuolar-processing enzyme OS=Ricinus communis OX=3988 PE=1 SV=1	Uncharacterized protein OS=Cucumis sativus OX=3659 GN=Csa_5G160170 PE=4 SV=1	legumain [Cucumis melo var. makuwa]
Cla97C01G003920	Molecular Function: DNA binding (GO:0003677);; Cellular Component: nucleus (GO:0005634);; Biological Process: regulation of transcription, DNA-templated (GO:0006355);;	--	--	--	No apical meristem (NAM) protein	NAC domain-containing protein 7 OS=Arabidopsis thaliana OX=3702 GN=NAC007 PE=1 SV=2	Uncharacterized protein OS=Cucumis sativus OX=3659 GN=Csa_5G160180 PE=4 SV=1	NAC domain-containing protein 7 [Cucumis sativus]
Cla97C01G003940	--	--	--	--	Pentapeptide repeats (8 copies);; Pentapeptide repeats (9 copies);; Pentapeptide repeats (9 copies)	Thylakoid lumenal protein TL20.3, chloroplastic OS=Arabidopsis thaliana OX=3702 GN=TL20.3 PE=1 SV=1	Uncharacterized protein OS=Cucumis sativus OX=3659 GN=Csa_5G160200 PE=4 SV=1	thylakoid lumenal protein TL20.3, chloroplastic isoform X1 [Benincasa hispida]
Cla97C01G003960	Molecular Function: copper ion binding (GO:0005507);; Molecular Function: oxidoreductase activity (GO:0016491);; Biological Process: oxidation-reduction process (GO:0055114);;	--	[Q]	Secondary metabolites biosynthesis, transport and catabolism	Multicopper oxidase;; Multicopper oxidase;; Multicopper oxidase	Monocopper oxidase-like protein SKU5 OS=Arabidopsis thaliana OX=3702 GN=SKU5 PE=1 SV=1	monocopper oxidase-like protein SKU5 OS=Cucumis melo OX=3656 GN=LOC103482641 PE=4 SV=1	PREDICTED: monocopper oxidase-like protein SKU5 [Cucumis melo]
Cla97C01G003970	Molecular Function: sucrose alpha-glucosidase activity (GO:0004575);; Biological Process: carbohydrate metabolic process (GO:0005975);; Cellular Component: integral component of membrane (GO:0016021);; Molecular Function: bile-acid-CoA hydrolase activity (GO:0033881);;	K01193|0.0|csv:101215227|(RefSeq) acid beta-fructofuranosidase; K01193 beta-fructofuranosidase [EC:3.2.1.26]	[G]	Carbohydrate transport and metabolism	Glycosyl hydrolases family 32 N-terminal domain;; Glycosyl hydrolases family 32 C terminal;; Domain of unknown function (DUF3357)	Acid beta-fructofuranosidase OS=Vicia faba OX=3906 GN=VCINV PE=2 SV=1	Uncharacterized protein OS=Cucumis sativus OX=3659 GN=Csa_5G160230 PE=3 SV=1	acid beta-fructofuranosidase-like [Benincasa hispida]
Cla97C01G004010	--	K08176|4.78e-19|bvg:104892046|(RefSeq) probable inorganic phosphate transporter 1-4; K08176 MFS transporter, PHS family, inorganic phosphate transporter	--	--	Plant protein of unknown function (DUF863)	--	uncharacterized protein LOC103482637 isoform X2 OS=Cucumis melo OX=3656 GN=LOC103482637 PE=4 SV=1	uncharacterized protein LOC120067884 [Benincasa hispida]
Cla97C01G004020	Molecular Function: adenine phosphoribosyltransferase activity (GO:0003999);; Cellular Component: cytoplasm (GO:0005737);; Biological Process: adenine salvage (GO:0006168);; Biological Process: nucleoside metabolic process (GO:0009116);;	K00759|2.53e-107|csv:101216186|(RefSeq) adenine phosphoribosyltransferase 3; K00759 adenine phosphoribosyltransferase [EC:2.4.2.7]	[F]	Nucleotide transport and metabolism	Phosphoribosyl transferase domain	Adenine phosphoribosyltransferase 3 OS=Arabidopsis thaliana OX=3702 GN=APT3 PE=1 SV=1	Uncharacterized protein OS=Cucumis sativus OX=3659 GN=Csa_5G160770 PE=3 SV=1	adenine phosphoribosyltransferase 3-like isoform X2 [Benincasa hispida]
Cla97C01G004030	Molecular Function: NAD+ ADP-ribosyltransferase activity (GO:0003950);;	--	--	--	--	--	uncharacterized protein LOC103482634 OS=Cucumis melo OX=3656 GN=LOC103482634 PE=4 SV=1	PREDICTED: uncharacterized protein LOC103482634 [Cucumis melo]
Cla97C01G004040	--	K20456|0.0|cmo:103482633|(RefSeq) oxysterol-binding protein-related protein 2B-like; K20456 oxysterol-binding protein 1	[I]	Lipid transport and metabolism	Oxysterol-binding protein;; Pleckstrin homology domain;; PH domain	Oxysterol-binding protein-related protein 2A OS=Arabidopsis thaliana OX=3702 GN=ORP2A PE=2 SV=1	oxysterol-binding protein-related protein 2B-like OS=Cucumis melo OX=3656 GN=LOC103482633 PE=4 SV=1	oxysterol-binding protein-related protein 2B-like isoform X1 [Benincasa hispida]
Cla97C01G004140	Molecular Function: L-lactate dehydrogenase activity (GO:0004459);; Cellular Component: cytoplasm (GO:0005737);; Biological Process: carbohydrate metabolic process (GO:0005975);; Biological Process: carboxylic acid metabolic process (GO:0019752);; Biological Process: oxidation-reduction process (GO:0055114);;	K00016|9.06e-234|cmo:103482619|(RefSeq) L-lactate dehydrogenase A; K00016 L-lactate dehydrogenase [EC:1.1.1.27]	[C]	Energy production and conversion	lactate/malate dehydrogenase, NAD binding domain;; lactate/malate dehydrogenase, alpha/beta C-terminal domain	L-lactate dehydrogenase A OS=Hordeum vulgare OX=4513 PE=1 SV=1	L-lactate dehydrogenase OS=Cucumis melo OX=3656 GN=LOC103482619 PE=3 SV=1	L-lactate dehydrogenase A [Benincasa hispida]
Cla97C01G004150	Biological Process: autophagy (GO:0006914);;	K08341|6.91e-55|cmo:103482618|(RefSeq) autophagy-related protein 8f; K08341 GABA(A) receptor-associated protein	[Z]	Cytoskeleton	Autophagy protein Atg8 ubiquitin like	Autophagy-related protein 8f OS=Arabidopsis thaliana OX=3702 GN=ATG8F PE=1 SV=1	Autophagy-related protein OS=Cucumis melo OX=3656 GN=LOC103482618 PE=3 SV=1	autophagy-related protein 8f isoform X2 [Benincasa hispida]
Cla97C01G004190	--	--	[O]	Posttranslational modification, protein turnover, chaperones	Scavenger mRNA decapping enzyme C-term binding;; HIT domain	Bifunctional adenosine 5'-phosphosulfate phosphorylase/adenylylsulfatase HINT4 OS=Arabidopsis thaliana OX=3702 GN=HINT4 PE=1 SV=1	histidine triad nucleotide-binding protein 3 isoform X2 OS=Cucumis melo OX=3656 GN=LOC103482613 PE=4 SV=1	bifunctional adenosine 5'-phosphosulfate phosphorylase/adenylylsulfatase HINT4 isoform X1 [Benincasa hispida]
Cla97C01G004250	Molecular Function: metal ion binding (GO:0046872);;	--	[R]	General function prediction only	C2H2-type zinc finger;; C2H2-type zinc finger	Zinc finger protein ZAT9 OS=Arabidopsis thaliana OX=3702 GN=ZAT9 PE=2 SV=1	Uncharacterized protein OS=Cucumis sativus OX=3659 GN=Csa_5G162030 PE=4 SV=1	zinc finger protein ZAT9 [Benincasa hispida]
Cla97C01G004300	Molecular Function: transporter activity (GO:0005215);; Biological Process: transport (GO:0006810);; Cellular Component: integral component of membrane (GO:0016021);;	K09873|6.19e-169|csv:101203925|(RefSeq) probable aquaporin TIP2-2; K09873 aquaporin TIP	[G]	Carbohydrate transport and metabolism	Major intrinsic protein	Probable aquaporin TIP2-2 OS=Arabidopsis thaliana OX=3702 GN=TIP2-2 PE=1 SV=2	Uncharacterized protein OS=Cucumis sativus OX=3659 GN=Csa_5G162580 PE=3 SV=1	probable aquaporin TIP2-2 [Cucumis sativus]
Cla97C01G004320	Molecular Function: phosphatidylserine decarboxylase activity (GO:0004609);; Biological Process: phospholipid biosynthetic process (GO:0008654);;	K01613|1.46e-306|cmo:103482601|(RefSeq) phosphatidylserine decarboxylase proenzyme 1, mitochondrial; K01613 phosphatidylserine decarboxylase [EC:4.1.1.65]	[I]	Lipid transport and metabolism	Phosphatidylserine decarboxylase	Phosphatidylserine decarboxylase proenzyme 1, mitochondrial OS=Arabidopsis thaliana OX=3702 GN=PSD1 PE=2 SV=1	Phosphatidylserine decarboxylase proenzyme 1, mitochondrial OS=Cucumis melo OX=3656 GN=LOC103482601 PE=3 SV=1	phosphatidylserine decarboxylase proenzyme 1, mitochondrial [Benincasa hispida]
Cla97C01G004330	Molecular Function: oxidoreductase activity (GO:0016491);; Biological Process: oxidation-reduction process (GO:0055114);;	--	[GQ]	--	Oxidoreductase family, C-terminal alpha/beta domain;; Oxidoreductase family, NAD-binding Rossmann fold	--	inositol 2-dehydrogenase 2 OS=Cucumis melo OX=3656 GN=LOC103482599 PE=4 SV=1	inositol 2-dehydrogenase 2 [Benincasa hispida]
Cla97C01G004390	Cellular Component: integral component of membrane (GO:0016021);;	K18789|4.86e-83|mdm:103447808|(RefSeq) probable glycosyltransferase At5g20260; K18789 xylogalacturonan beta-1,3-xylosyltransferase [EC:2.4.2.41]	[GMW]	--	Exostosin family	Probable glycosyltransferase At5g03795 OS=Arabidopsis thaliana OX=3702 GN=At5g03795 PE=3 SV=2	probable glycosyltransferase At5g03795 OS=Cucumis melo OX=3656 GN=LOC103482593 PE=3 SV=1	PREDICTED: probable glycosyltransferase At5g03795 [Cucumis melo]
Cla97C01G004400	--	K00232|0.0|csv:101222521|(RefSeq) peroxisomal acyl-coenzyme A oxidase 1; K00232 acyl-CoA oxidase [EC:1.3.3.6]	[I]	Lipid transport and metabolism	Acyl-CoA oxidase;; Acyl-coenzyme A oxidase N-terminal;; Acyl-CoA dehydrogenase, middle domain	Peroxisomal acyl-coenzyme A oxidase 1 OS=Arabidopsis thaliana OX=3702 GN=ACX1 PE=1 SV=1	Acyl-coenzyme A oxidase OS=Cucumis melo OX=3656 GN=LOC103482592 PE=3 SV=1	peroxisomal acyl-coenzyme A oxidase 1 [Cucumis sativus]
Cla97C01G004520	Cellular Component: integral component of membrane (GO:0016021);;	--	--	--	Domain of unknown function (DUF4220);; Protein of unknown function, DUF594	--	Uncharacterized protein OS=Cucumis sativus OX=3659 GN=Csa_5G165300 PE=4 SV=1	uncharacterized protein LOC120067342 [Benincasa hispida]
Cla97C01G004540	--	--	--	--	--	--	Uncharacterized protein OS=Cucumis sativus OX=3659 GN=Csa_5G165320 PE=4 SV=1	probable disease resistance protein RF45 [Benincasa hispida]
Cla97C01G004560	--	--	[S]	Function unknown	PPPDE putative peptidase domain	DeSI-like protein At4g17486 OS=Arabidopsis thaliana OX=3702 GN=At4g17486 PE=2 SV=1	deSI-like protein At4g17486 isoform X1 OS=Cucumis melo OX=3656 GN=LOC103482580 PE=4 SV=1	PREDICTED: deSI-like protein At4g17486 isoform X1 [Cucumis melo]
Cla97C01G004700	Biological Process: cellular process (GO:0009987);;	K14484|2.69e-87|cmo:103482549|(RefSeq) auxin-induced protein 22D-like; K14484 auxin-responsive protein IAA	--	--	AUX/IAA family	Auxin-induced protein 22D OS=Vigna radiata var. radiata OX=3916 GN=AUX22D PE=2 SV=1	Auxin-responsive protein OS=Cucumis melo subsp. melo OX=412675 PE=3 SV=1	auxin-induced protein 22D-like [Benincasa hispida]
Cla97C01G004740	--	--	--	--	Protein of unknown function (DUF677)	UPF0496 protein At3g49070 OS=Arabidopsis thaliana OX=3702 GN=At3g49070 PE=2 SV=1	UPF0496 protein At3g49070 isoform X1 OS=Cucumis melo OX=3656 GN=LOC103482559 PE=4 SV=1	UPF0496 protein At3g49070-like [Benincasa hispida]
Cla97C01G004850	Molecular Function: protein kinase activity (GO:0004672);; Molecular Function: ATP binding (GO:0005524);; Biological Process: protein phosphorylation (GO:0006468);;	--	[T]	Signal transduction mechanisms	Protein tyrosine and serine/threonine kinase;; Protein kinase domain	Putative kinase-like protein TMKL1 OS=Arabidopsis thaliana OX=3702 GN=TMKL1 PE=1 SV=1	putative kinase-like protein TMKL1 OS=Cucumis melo OX=3656 GN=LOC103482568 PE=4 SV=1	putative kinase-like protein TMKL1 [Benincasa hispida]
Cla97C01G004860	Molecular Function: acid phosphatase activity (GO:0003993);; Biological Process: dephosphorylation (GO:0016311);;	--	--	--	HAD superfamily, subfamily IIIB (Acid phosphatase);; F-box domain	Acid phosphatase 1 OS=Solanum lycopersicum OX=4081 GN=APS1 PE=2 SV=1	F-box protein At5g07610-like OS=Cucumis melo OX=3656 GN=LOC103482573 PE=4 SV=1	F-box protein At5g07610-like [Benincasa hispida]
Cla97C01G004880	--	--	[R]	General function prediction only	--	WD repeat-containing protein WRAP73 OS=Homo sapiens OX=9606 GN=WRAP73 PE=1 SV=1	Uncharacterized protein OS=Cucumis sativus OX=3659 GN=Csa_5G167100 PE=4 SV=1	WD repeat-containing protein WRAP73 isoform X2 [Benincasa hispida]
Cla97C01G004910	Biological Process: transcription, DNA-templated (GO:0006351);;	--	--	--	AP2 domain	Ethylene-responsive transcription factor ERF106 OS=Arabidopsis thaliana OX=3702 GN=ERF106 PE=2 SV=1	ERF-like protein OS=Cucumis melo OX=3656 GN=CMe-ERF1 PE=2 SV=1	ethylene-responsive transcription factor ERF106 [Benincasa hispida]
Cla97C01G004920	Molecular Function: DNA binding (GO:0003677);; Molecular Function: DNA-binding transcription factor activity (GO:0003700);; Cellular Component: nucleus (GO:0005634);; Biological Process: regulation of transcription, DNA-templated (GO:0006355);;	K09286|2.17e-129|cmo:103482544|(RefSeq) ethylene-responsive transcription factor ERF105; K09286 EREBP-like factor	--	--	AP2 domain	Ethylene-responsive transcription factor ERF105 OS=Arabidopsis thaliana OX=3702 GN=ERF105 PE=2 SV=1	ethylene-responsive transcription factor ERF105 OS=Cucumis melo OX=3656 GN=LOC103482544 PE=4 SV=1	ethylene-responsive transcription factor ERF105 [Benincasa hispida]
Cla97C01G004930	Cellular Component: lipid droplet (GO:0005811);; Cellular Component: membrane (GO:0016020);;	--	--	--	Oleosin	Oleosin Cor a 13 OS=Corylus avellana OX=13451 PE=1 SV=1	oleosin 1-like OS=Cucumis melo OX=3656 GN=LOC103482543 PE=4 SV=1	PREDICTED: oleosin 1-like [Cucumis melo]
Cla97C01G004960	Biological Process: tetrahydrobiopterin biosynthetic process (GO:0006729);; Molecular Function: 4-alpha-hydroxytetrahydrobiopterin dehydratase activity (GO:0008124);; Cellular Component: chloroplast (GO:0009507);;	K01724|3.31e-91|jcu:105648677|(RefSeq) probable pterin-4-alpha-carbinolamine dehydratase, chloroplastic; K01724 4a-hydroxytetrahydrobiopterin dehydratase [EC:4.2.1.96]	--	--	Pterin 4 alpha carbinolamine dehydratase	Probable pterin-4-alpha-carbinolamine dehydratase, chloroplastic OS=Arabidopsis thaliana OX=3702 GN=ATP1 PE=1 SV=1	putative pterin-4-alpha-carbinolamine dehydratase OS=Cucumis melo OX=3656 GN=LOC103482540 PE=4 SV=1	probable pterin-4-alpha-carbinolamine dehydratase, chloroplastic [Benincasa hispida]
Cla97C01G004990	Molecular Function: mannose-6-phosphate isomerase activity (GO:0004476);; Biological Process: carbohydrate metabolic process (GO:0005975);; Molecular Function: zinc ion binding (GO:0008270);; Biological Process: GDP-mannose biosynthetic process (GO:0009298);;	K01809|1.63e-304|csv:101220595|(RefSeq) mannose-6-phosphate isomerase 1; K01809 mannose-6-phosphate isomerase [EC:5.3.1.8]	[G]	Carbohydrate transport and metabolism	Phosphomannose isomerase type I	Mannose-6-phosphate isomerase 1 OS=Arabidopsis thaliana OX=3702 GN=PMI1 PE=1 SV=1	Uncharacterized protein OS=Cucumis sativus OX=3659 GN=Csa_5G167200 PE=3 SV=1	mannose-6-phosphate isomerase 1-like [Benincasa hispida]
Cla97C01G005010	Molecular Function: peroxidase activity (GO:0004601);; Cellular Component: extracellular region (GO:0005576);; Biological Process: response to oxidative stress (GO:0006979);; Molecular Function: heme binding (GO:0020037);; Biological Process: hydrogen peroxide catabolic process (GO:0042744);; Molecular Function: metal ion binding (GO:0046872);; Biological Process: oxidation-reduction process (GO:…	K00430|7.49e-211|cmo:103504705|(RefSeq) peroxidase 2-like; K00430 peroxidase [EC:1.11.1.7]	--	--	Peroxidase	Lignin-forming anionic peroxidase OS=Nicotiana tabacum OX=4097 PE=2 SV=1	Peroxidase OS=Cucumis melo OX=3656 GN=LOC103504705 PE=3 SV=1	peroxidase 2-like [Benincasa hispida]
Cla97C01G005100	--	K13466|6.24e-37|sly:101263330|(RefSeq) receptor-like protein EIX2; K13466 EIX receptor 1/2	[R]	General function prediction only	Leucine rich repeat;; Leucine Rich repeats (2 copies);; Leucine Rich Repeat;; Leucine Rich repeat	Receptor-like protein EIX2 OS=Solanum lycopersicum OX=4081 GN=EIX2 PE=1 SV=2	probable LRR receptor-like serine/threonine-protein kinase At4g36180 OS=Cucumis melo OX=3656 GN=LOC107990325 PE=4 SV=1	PREDICTED: probable LRR receptor-like serine/threonine-protein kinase At4g36180 [Cucumis melo]
Cla97C01G005160	--	--	--	--	--	--	uncharacterized protein LOC103504694 OS=Cucumis melo OX=3656 GN=LOC103504694 PE=4 SV=1	late embryogenesis abundant protein At5g17165-like [Benincasa hispida]
Cla97C01G005240	--	--	--	--	Protein of unknown function (DUF1218)	--	Uncharacterized protein OS=Cucumis sativus OX=3659 GN=Csa_5G168970 PE=4 SV=1	uncharacterized protein LOC120067025 [Benincasa hispida]
Cla97C01G005250	Molecular Function: iron ion binding (GO:0005506);; Cellular Component: integral component of membrane (GO:0016021);;	--	--	--	--	--	uncharacterized protein LOC103504684 OS=Cucumis melo OX=3656 GN=LOC103504684 PE=4 SV=1	uncharacterized protein LOC120092622 [Benincasa hispida]
Cla97C01G005280	--	--	--	--	--	--	probable beta-tubulin polyglutamylase OS=Cucumis melo OX=3656 GN=LOC103504683 PE=4 SV=1	probable serine/threonine-protein kinase kinX isoform X2 [Cucumis sativus]
Cla97C01G005300	Molecular Function: inorganic anion exchanger activity (GO:0005452);; Biological Process: inorganic anion transport (GO:0015698);; Cellular Component: integral component of membrane (GO:0016021);;	--	[P]	Inorganic ion transport and metabolism	HCO3- transporter family	Boron transporter 4 OS=Arabidopsis thaliana OX=3702 GN=BOR4 PE=2 SV=1	Boron transporter, putative OS=Theobroma cacao OX=3641 GN=TCM_028405 PE=4 SV=1	PREDICTED: boron transporter 4 isoform X2 [Theobroma cacao]
Cla97C01G005320	Biological Process: microtubule cytoskeleton organization (GO:0000226);; Biological Process: cytokinesis (GO:0000910);; Molecular Function: microtubule binding (GO:0008017);;	K16732|0.0|csv:101215212|(RefSeq) 65-kDa microtubule-associated protein 3; K16732 Ase1/PRC1/MAP65 family protein	[DZ]	--	Microtubule associated protein (MAP65/ASE1 family);; Plants and Prokaryotes Conserved (PCC) domain	65-kDa microtubule-associated protein 3 OS=Arabidopsis thaliana OX=3702 GN=MAP65-3 PE=1 SV=1	Uncharacterized protein OS=Cucumis sativus OX=3659 GN=Csa_5G169090 PE=4 SV=1	65-kDa microtubule-associated protein 3-like [Benincasa hispida]
Cla97C01G005350	--	K14823|7.96e-155|cmo:103504670|(RefSeq) probable rRNA-processing protein EBP2 homolog; K14823 rRNA-processing protein EBP2	[A]	RNA processing and modification	Eukaryotic rRNA processing protein EBP2	Probable rRNA-processing protein EBP2 homolog OS=Arabidopsis thaliana OX=3702 GN=EBP2 PE=1 SV=1	probable rRNA-processing protein EBP2 homolog OS=Cucumis melo OX=3656 GN=LOC103504670 PE=4 SV=1	PREDICTED: probable rRNA-processing protein EBP2 homolog [Cucumis melo]
Cla97C01G005380	Molecular Function: protein kinase activity (GO:0004672);; Molecular Function: ATP binding (GO:0005524);; Biological Process: protein phosphorylation (GO:0006468);; Cellular Component: integral component of membrane (GO:0016021);;	--	--	--	Protein tyrosine and serine/threonine kinase;; Protein kinase domain;; Leucine rich repeat;; Leucine Rich repeats (2 copies);; Leucine rich repeat N-terminal domain	Proline-rich receptor-like protein kinase PERK10 OS=Arabidopsis thaliana OX=3702 GN=PERK10 PE=1 SV=2	probable LRR receptor-like serine/threonine-protein kinase At5g10290 OS=Cucumis melo OX=3656 GN=LOC103504666 PE=4 SV=1	LRR receptor kinase SERK2 [Benincasa hispida]
Cla97C01G005410	--	--	[R]	General function prediction only	DNA photolyase;; Alpha/beta hydrolase family;; alpha/beta hydrolase fold;; Serine aminopeptidase, S33	--	Uncharacterized protein OS=Cucumis sativus OX=3659 GN=Csa_5G171170 PE=4 SV=1	uncharacterized protein LOC120067727 isoform X1 [Benincasa hispida]
Cla97C01G005440	Cellular Component: intracellular membrane-bounded organelle (GO:0043231);; Molecular Function: 2 iron, 2 sulfur cluster binding (GO:0051537);;	--	[R]	General function prediction only	Iron-binding zinc finger CDGSH type	CDGSH iron-sulfur domain-containing protein NEET OS=Arabidopsis thaliana OX=3702 GN=NEET PE=1 SV=1	Uncharacterized protein OS=Cucumis sativus OX=3659 GN=Csa_5G171700 PE=4 SV=1	CDGSH iron-sulfur domain-containing protein NEET [Benincasa hispida]
Cla97C01G005520	Molecular Function: iron ion binding (GO:0005506);; Molecular Function: gibberellin 3-beta-dioxygenase activity (GO:0016707);; Biological Process: oxidation-reduction process (GO:0055114);;	K05282|1.49e-250|csv:101212803|(RefSeq) gibberellin 20 oxidase 1-D; K05282 gibberellin-44 dioxygenase [EC:1.14.11.12]	[QR]	--	non-haem dioxygenase in morphine synthesis N-terminal;; 2OG-Fe(II) oxygenase superfamily	Gibberellin 20 oxidase 1 OS=Arabidopsis thaliana OX=3702 GN=GA20OX1 PE=1 SV=2	Gibberellin 20-oxidase (Fragment) OS=Cucumis sativus OX=3659 GN=ga20ox1 PE=2 SV=1	gibberellin 20 oxidase 1-like [Benincasa hispida]
Cla97C01G005530	Molecular Function: magnesium ion binding (GO:0000287);; Molecular Function: phosphoglucomutase activity (GO:0004614);; Cellular Component: chloroplast stroma (GO:0009570);; Biological Process: detection of gravity (GO:0009590);; Cellular Component: chloroplast envelope (GO:0009941);; Cellular Component: stromule (GO:0010319);; Biological Process: starch biosynthetic process (GO:0019252);; Cellul…	K01835|0.0|cmo:103504651|(RefSeq) phosphoglucomutase, chloroplastic; K01835 phosphoglucomutase [EC:5.4.2.2]	[G]	Carbohydrate transport and metabolism	Phosphoglucomutase/phosphomannomutase, alpha/beta/alpha domain I;; Phosphoglucomutase/phosphomannomutase, alpha/beta/alpha domain III;; Phosphoglucomutase/phosphomannomutase, alpha/beta/alpha domain II;; Phosphoglucomutase/phosphomannomutase, C-terminal domain	Phosphoglucomutase, chloroplastic OS=Pisum sativum OX=3888 GN=PGMP PE=2 SV=1	phosphoglucomutase, chloroplastic OS=Cucumis melo OX=3656 GN=LOC103504651 PE=4 SV=1	phosphoglucomutase, chloroplastic [Benincasa hispida]
Cla97C01G005540	Molecular Function: ribokinase activity (GO:0004747);; Biological Process: D-ribose metabolic process (GO:0006014);; Biological Process: carbohydrate phosphorylation (GO:0046835);;	K00847|1.25e-234|csv:101212568|(RefSeq) probable fructokinase-7; K00847 fructokinase [EC:2.7.1.4]	[G]	Carbohydrate transport and metabolism	pfkB family carbohydrate kinase	Probable fructokinase-7 OS=Arabidopsis thaliana OX=3702 GN=At5g51830 PE=1 SV=1	Uncharacterized protein OS=Cucumis sativus OX=3659 GN=Csa_5G172290 PE=3 SV=1	probable fructokinase-7 [Benincasa hispida]
Cla97C01G005570	Molecular Function: catalytic activity (GO:0003824);;	--	[H]	Coenzyme transport and metabolism	--	--	Uncharacterized protein OS=Cucumis sativus OX=3659 GN=Csa_5G172810 PE=4 SV=1	molybdenum cofactor sulfurase [Benincasa hispida]
Cla97C01G005590	Molecular Function: ATP binding (GO:0005524);; Cellular Component: chloroplast (GO:0009507);; Cellular Component: integral component of membrane (GO:0016021);; Molecular Function: ATPase-coupled transmembrane transporter activity (GO:0042626);; Biological Process: transmembrane transport (GO:0055085);;	K05657|0.0|mdm:103439709|(RefSeq) ABC transporter B family member 28; K05657 ATP-binding cassette, subfamily B (MDR/TAP), member 10	[Q]	Secondary metabolites biosynthesis, transport and catabolism	ABC transporter;; ABC transporter transmembrane region	ABC transporter B family member 28 OS=Arabidopsis thaliana OX=3702 GN=ABCB28 PE=2 SV=1	ABC transporter B family member 28 OS=Cucumis melo OX=3656 GN=LOC103504643 PE=4 SV=1	ABC transporter B family member 28 isoform X1 [Benincasa hispida]
Cla97C01G005630	Molecular Function: ATP binding (GO:0005524);; Cellular Component: chloroplast stroma (GO:0009570);; Cellular Component: chloroplast envelope (GO:0009941);; Molecular Function: hydrolase activity (GO:0016787);;	--	[L]	Replication, recombination and repair	AAA domain;; AAA domain;; AAA domain;; AAA domain;; DEAD/DEAH box helicase;; Type III restriction enzyme, res subunit;; Helicase;; UvrD/REP helicase N-terminal domain	DNA-binding protein SMUBP-2 OS=Homo sapiens OX=9606 GN=IGHMBP2 PE=1 SV=3	DNA-binding protein SMUBP-2 isoform X1 OS=Cucumis melo OX=3656 GN=LOC103504640 PE=4 SV=1	DNA-binding protein SMUBP-2 [Benincasa hispida]
Cla97C01G005660	Cellular Component: extracellular space (GO:0005615);;	--	--	--	Pollen protein Ole e 1 like	Olee1-like protein OS=Betula pendula OX=3505 PE=2 SV=1	olee1-like protein OS=Cucumis melo OX=3656 GN=LOC103504637 PE=4 SV=1	PREDICTED: olee1-like protein [Cucumis melo]
Cla97C01G005690	Molecular Function: transporter activity (GO:0005215);; Cellular Component: integral component of membrane (GO:0016021);; Biological Process: transmembrane transport (GO:0055085);;	K13783|0.0|cmo:103504635|(RefSeq) putative glycerol-3-phosphate transporter 1; K13783 MFS transporter, OPA family, solute carrier family 37 (glycerol-3-phosphate transporter), member 1/2	[G]	Carbohydrate transport and metabolism	Major Facilitator Superfamily	Putative glycerol-3-phosphate transporter 1 OS=Arabidopsis thaliana OX=3702 GN=At3g47420 PE=2 SV=1	putative glycerol-3-phosphate transporter 1 OS=Cucumis melo OX=3656 GN=LOC103504635 PE=4 SV=1	putative glycerol-3-phosphate transporter 1 [Benincasa hispida]
Cla97C01G005710	Molecular Function: mRNA binding (GO:0003729);; Cellular Component: U1 snRNP (GO:0005685);; Biological Process: mRNA splice site selection (GO:0006376);;	--	[A]	RNA processing and modification	LUC7 N_terminus	Luc7-like protein 3 OS=Bos taurus OX=9913 GN=LUC7L3 PE=2 SV=1	luc7-like protein 3 OS=Cucumis melo OX=3656 GN=LOC103504633 PE=4 SV=1	PREDICTED: luc7-like protein 3 [Cucumis melo]
Cla97C01G005720	Molecular Function: protein phosphatase inhibitor activity (GO:0004864);; Biological Process: regulation of signal transduction (GO:0009966);; Biological Process: negative regulation of catalytic activity (GO:0043086);; Biological Process: regulation of phosphoprotein phosphatase activity (GO:0043666);;	K16833|2.94e-106|cmo:103504631|(RefSeq) protein phosphatase inhibitor 2; K16833 protein phosphatase inhibitor 2	[S]	Function unknown	Protein phosphatase inhibitor 2 (IPP-2);; Ctf8	Protein phosphatase inhibitor 2 OS=Arabidopsis thaliana OX=3702 GN=I-2 PE=1 SV=1	Uncharacterized protein OS=Vitis vinifera OX=29760 GN=VITISV_023404 PE=4 SV=1	hypothetical protein VITISV_023404 [Vitis vinifera]
Cla97C01G005850	--	--	--	--	Phloem protein 2	F-box protein PP2-A13 OS=Arabidopsis thaliana OX=3702 GN=PP2A13 PE=1 SV=1	Uncharacterized protein OS=Cucumis sativus OX=3659 GN=Csa_5G173520 PE=4 SV=1	F-box protein PP2-A14 isoform X1 [Benincasa hispida]
Cla97C01G005880	--	--	--	--	LIM-domain binding protein	Probable transcriptional regulator SLK2 OS=Arabidopsis thaliana OX=3702 GN=SLK2 PE=1 SV=1	probable transcriptional regulator SLK2 isoform X2 OS=Cucumis melo OX=3656 GN=LOC103504621 PE=4 SV=1	probable transcriptional regulator SLK2 isoform X1 [Benincasa hispida]
Cla97C01G005900	--	--	[T]	Signal transduction mechanisms	BAG domain	BAG family molecular chaperone regulator 3 OS=Arabidopsis thaliana OX=3702 GN=BAG3 PE=1 SV=1	Uncharacterized protein OS=Cucumis sativus OX=3659 GN=Csa_5G174560 PE=4 SV=1	BAG family molecular chaperone regulator 3-like [Benincasa hispida]
Cla97C01G005950	Molecular Function: copper ion binding (GO:0005507);; Cellular Component: integral component of membrane (GO:0016021);; Molecular Function: oxidoreductase activity (GO:0016491);; Biological Process: oxidation-reduction process (GO:0055114);;	--	[Q]	Secondary metabolites biosynthesis, transport and catabolism	Fibrillarin;; Multicopper oxidase;; Multicopper oxidase;; Multicopper oxidase;; tRNA methyltransferase complex GCD14 subunit	Monocopper oxidase-like protein SKS1 OS=Arabidopsis thaliana OX=3702 GN=SKS1 PE=2 SV=1	Multicopper oxidase OS=Cucumis sativus OX=3659 GN=Csa_5G174630 PE=4 SV=1	monocopper oxidase-like protein SKS1 [Benincasa hispida]
Cla97C01G005980	Molecular Function: aspartic-type endopeptidase activity (GO:0004190);; Biological Process: proteolysis (GO:0006508);; Biological Process: protein catabolic process (GO:0030163);;	K22683|4.33e-69|aip:107606484|(RefSeq) aspartic proteinase nepenthesin-1; K22683 aspartyl protease family protein [EC:3.4.23.-]	[O]	Posttranslational modification, protein turnover, chaperones	Xylanase inhibitor N-terminal;; Xylanase inhibitor C-terminal;; Eukaryotic aspartyl protease	Aspartyl protease family protein 2 OS=Arabidopsis thaliana OX=3702 GN=APF2 PE=2 SV=1	Uncharacterized protein OS=Cucumis sativus OX=3659 GN=Csa_5G174650 PE=3 SV=1	aspartyl protease family protein 2 [Benincasa hispida]
Cla97C01G006050	Molecular Function: NAD+ ADP-ribosyltransferase activity (GO:0003950);;	--	--	--	--	Protein IDA OS=Arabidopsis thaliana OX=3702 GN=IDA PE=1 SV=1	Uncharacterized protein OS=Cucumis sativus OX=3659 GN=Csa_5G577390 PE=4 SV=1	hypothetical protein Csa_008377 [Cucumis sativus]
Cla97C01G006070	Molecular Function: hydrolase activity (GO:0016787);;	K03574|3.31e-88|cmo:103504605|(RefSeq) nudix hydrolase 1-like; K03574 8-oxo-dGTP diphosphatase [EC:3.6.1.55]	--	--	NUDIX domain	Nudix hydrolase 1 OS=Arabidopsis thaliana OX=3702 GN=NUDT1 PE=1 SV=1	nudix hydrolase 1-like OS=Cucumis melo OX=3656 GN=LOC103504605 PE=3 SV=1	nudix hydrolase 1-like [Benincasa hispida]
Cla97C01G006080	Biological Process: tricarboxylic acid cycle (GO:0006099);; Molecular Function: phosphoenolpyruvate carboxylase activity (GO:0008964);; Biological Process: carbon fixation (GO:0015977);;	K01595|0.0|cmo:103504604|(RefSeq) phosphoenolpyruvate carboxylase 4; K01595 phosphoenolpyruvate carboxylase [EC:4.1.1.31]	--	--	Phosphoenolpyruvate carboxylase	Phosphoenolpyruvate carboxylase 4 OS=Arabidopsis thaliana OX=3702 GN=PPC4 PE=2 SV=1	phosphoenolpyruvate carboxylase 4 OS=Cucumis melo OX=3656 GN=LOC103504604 PE=3 SV=1	phosphoenolpyruvate carboxylase 4 [Benincasa hispida]
Cla97C01G006140	--	K17804|5.41e-288|cmo:103504598|(RefSeq) mitochondrial import inner membrane translocase subunit TIM44-2-like; K17804 mitochondrial import inner membrane translocase subunit TIM44	[U]	Intracellular trafficking, secretion, and vesicular transport	Tim44-like domain	Mitochondrial import inner membrane translocase subunit TIM44-2 OS=Arabidopsis thaliana OX=3702 GN=TIM44-2 PE=1 SV=1	mitochondrial import inner membrane translocase subunit TIM44-2-like isoform X1 OS=Cucumis melo OX=3656 GN=LOC103504598 PE=4 SV=1	mitochondrial import inner membrane translocase subunit TIM44-2 [Benincasa hispida]
Cla97C01G006160	Cellular Component: integral component of membrane (GO:0016021);;	--	--	--	Protein of unknown function (DUF1218)	--	Uncharacterized protein OS=Cucumis sativus OX=3659 GN=Csa_5G576780 PE=4 SV=1	uncharacterized protein LOC120066990 [Benincasa hispida]
Cla97C01G006180	Molecular Function: protein kinase activity (GO:0004672);; Molecular Function: ATP binding (GO:0005524);; Biological Process: protein phosphorylation (GO:0006468);; Cellular Component: integral component of membrane (GO:0016021);;	--	--	--	Protein kinase domain;; Protein tyrosine and serine/threonine kinase;; Leucine rich repeat;; Leucine rich repeat N-terminal domain;; Leucine Rich Repeat;; Leucine Rich repeats (2 copies)	Receptor protein kinase-like protein ZAR1 OS=Arabidopsis thaliana OX=3702 GN=ZAR1 PE=1 SV=1	probable inactive leucine-rich repeat receptor-like protein kinase At1g66830 OS=Cucumis melo OX=3656 GN=LOC103504594 PE=3 SV=1	receptor protein kinase-like protein ZAR1 [Benincasa hispida]
Cla97C01G006190	--	--	--	--	Serine aminopeptidase, S33;; alpha/beta hydrolase fold	--	uncharacterized protein LOC103504592 OS=Cucumis melo OX=3656 GN=LOC103504592 PE=4 SV=1	uncharacterized protein LOC120092965 [Benincasa hispida]
Cla97C01G006220	Molecular Function: DNA binding (GO:0003677);; Cellular Component: nucleus (GO:0005634);; Biological Process: regulation of transcription, DNA-templated (GO:0006355);;	--	[K]	Transcription	Response regulator receiver domain	Putative two-component response regulator-like APRR6 OS=Arabidopsis thaliana OX=3702 GN=APRR6 PE=3 SV=2	uncharacterized protein LOC103504590 isoform X1 OS=Cucumis melo OX=3656 GN=LOC103504590 PE=4 SV=1	uncharacterized protein LOC120067959 isoform X1 [Benincasa hispida]
Cla97C01G006240	Molecular Function: metal ion binding (GO:0046872);;	K18753|7.94e-209|cmo:103504589|(RefSeq) zinc finger CCCH domain-containing protein 15-like; K18753 butyrate response factor	[R]	General function prediction only	Zinc finger C-x8-C-x5-C-x3-H type (and similar);; CCCH-type zinc finger;; Zinc finger domain	Zinc finger CCCH domain-containing protein 15 OS=Arabidopsis thaliana OX=3702 GN=At1g68200 PE=2 SV=1	zinc finger CCCH domain-containing protein 15-like isoform X1 OS=Cucumis melo OX=3656 GN=LOC103504589 PE=4 SV=1	zinc finger CCCH domain-containing protein 15-like isoform X1 [Benincasa hispida]
Cla97C01G006270	Molecular Function: fructose-bisphosphate aldolase activity (GO:0004332);; Cellular Component: mitochondrion (GO:0005739);; Biological Process: glycolytic process (GO:0006096);; Biological Process: response to oxidative stress (GO:0006979);; Cellular Component: chloroplast thylakoid (GO:0009534);; Cellular Component: plastoglobule (GO:0010287);;	K01623|3.80e-253|cmo:103504585|(RefSeq) probable fructose-bisphosphate aldolase 3, chloroplastic; K01623 fructose-bisphosphate aldolase, class I [EC:4.1.2.13]	[G]	Carbohydrate transport and metabolism	Fructose-bisphosphate aldolase class-I	Fructose-bisphosphate aldolase 3, chloroplastic OS=Arabidopsis thaliana OX=3702 GN=FBA3 PE=1 SV=1	Fructose-bisphosphate aldolase OS=Cucumis melo OX=3656 GN=LOC103504585 PE=3 SV=1	fructose-bisphosphate aldolase 3, chloroplastic [Benincasa hispida]
Cla97C01G006280	Cellular Component: nucleus (GO:0005634);; Cellular Component: endoplasmic reticulum membrane (GO:0005789);; Biological Process: phosphatidylserine biosynthetic process (GO:0006659);; Cellular Component: integral component of membrane (GO:0016021);;	K08730|0.0|cmo:103504584|(RefSeq) CDP-diacylglycerol--serine O-phosphatidyltransferase 1-like; K08730 phosphatidylserine synthase 2 [EC:2.7.8.29]	[I]	Lipid transport and metabolism	Phosphatidyl serine synthase	CDP-diacylglycerol--serine O-phosphatidyltransferase 1 OS=Arabidopsis thaliana OX=3702 GN=PSS1 PE=1 SV=1	CDP-diacylglycerol--serine O-phosphatidyltransferase 1-like isoform X1 OS=Cucumis melo OX=3656 GN=LOC103504584 PE=4 SV=1	PREDICTED: CDP-diacylglycerol--serine O-phosphatidyltransferase 1-like isoform X1 [Cucumis melo]
Cla97C01G006300	Cellular Component: nucleus (GO:0005634);; Biological Process: chromatin assembly or disassembly (GO:0006333);;	K10753|2.33e-134|csv:101205383|(RefSeq) probable histone chaperone ASF1A; K10753 histone chaperone ASF1	[KB]	--	ASF1 like histone chaperone	Histone chaperone ASF1B OS=Arabidopsis thaliana OX=3702 GN=ASF1B PE=1 SV=1	Uncharacterized protein OS=Cucumis sativus OX=3659 GN=Csa_5G576630 PE=4 SV=1	probable histone chaperone ASF1A [Benincasa hispida]
Cla97C01G006350	Biological Process: auxin-activated signaling pathway (GO:0009734);; Cellular Component: integral component of membrane (GO:0016021);; Biological Process: transmembrane transport (GO:0055085);;	K13947|0.0|cmo:103504578|(RefSeq) auxin efflux carrier component 4-like; K13947 auxin efflux carrier family protein	--	--	Membrane transport protein	Auxin efflux carrier component 3 OS=Arabidopsis thaliana OX=3702 GN=PIN3 PE=1 SV=1	Auxin efflux carrier component OS=Cucumis melo OX=3656 GN=LOC103504578 PE=3 SV=1	auxin efflux carrier component 4-like isoform X1 [Benincasa hispida]
Cla97C01G006370	--	--	--	--	--	--	extensin-like OS=Cucumis melo OX=3656 GN=LOC103504576 PE=4 SV=1	PREDICTED: extensin-like [Cucumis melo]
Cla97C01G006380	Cellular Component: intracellular part (GO:0044424);;	--	[O]	Posttranslational modification, protein turnover, chaperones	DnaJ domain	DnaJ homolog subfamily B member 8 OS=Mus musculus OX=10090 GN=Dnajb8 PE=2 SV=1	chaperone protein DnaJ isoform X2 OS=Cucumis melo OX=3656 GN=LOC103504575 PE=4 SV=1	chaperone protein DnaJ-like [Benincasa hispida]
Cla97C01G006390	Biological Process: metal ion transport (GO:0030001);; Molecular Function: metal ion binding (GO:0046872);;	--	[S]	Function unknown	Protein of unknown function (DUF3326);; U-box domain;; Armadillo/beta-catenin-like repeat;; Heavy-metal-associated domain	Uncharacterized lipoprotein syc1174_c OS=Synechococcus sp. (strain ATCC 27144 / PCC 6301 / SAUG 1402/1) OX=269084 GN=syc1174_c PE=3 SV=2	Uncharacterized protein OS=Cucumis sativus OX=3659 GN=Csa_5G571530 PE=4 SV=1	U-box domain-containing protein 11, partial [Cucurbita argyrosperma subsp. sororia]
Cla97C01G006440	--	--	[R]	General function prediction only	PPR repeat family;; PPR repeat;; PPR repeat;; Pentatricopeptide repeat domain;; Pentacotripeptide-repeat region of PRORP	Pentatricopeptide repeat-containing protein At1g71060, mitochondrial OS=Arabidopsis thaliana OX=3702 GN=At1g71060 PE=2 SV=1	Uncharacterized protein OS=Cucumis sativus OX=3659 GN=Csa_5G571490 PE=4 SV=1	pentatricopeptide repeat-containing protein At1g71060, mitochondrial [Cucumis sativus]
Cla97C01G006460	Cellular Component: membrane (GO:0016020);;	--	--	--	--	--	uncharacterized protein LOC103483039 OS=Cucumis melo OX=3656 GN=LOC103483039 PE=4 SV=1	uncharacterized protein LOC120067929 [Benincasa hispida]
Cla97C01G006470	Cellular Component: integral component of membrane (GO:0016021);; Biological Process: transmembrane transport (GO:0055085);;	K24139|1.27e-43|mus:104000491|(RefSeq) protein PIN-LIKES 7-like; K24139 auxin efflux carrier family protein	[S]	Function unknown	Membrane transport protein	Protein PIN-LIKES 2 OS=Arabidopsis thaliana OX=3702 GN=PILS2 PE=2 SV=1	Uncharacterized protein OS=Cucumis sativus OX=3659 GN=Csa_5G571470 PE=4 SV=1	protein PIN-LIKES 2 [Benincasa hispida]
Cla97C01G006480	Molecular Function: ribose-5-phosphate isomerase activity (GO:0004751);; Biological Process: pentose-phosphate shunt, non-oxidative branch (GO:0009052);;	K01807|5.66e-178|cmo:103504567|(RefSeq) probable ribose-5-phosphate isomerase 1; K01807 ribose 5-phosphate isomerase A [EC:5.3.1.6]	[G]	Carbohydrate transport and metabolism	Ribose 5-phosphate isomerase A (phosphoriboisomerase A)	Probable ribose-5-phosphate isomerase 2 OS=Arabidopsis thaliana OX=3702 GN=RPI2 PE=1 SV=1	probable ribose-5-phosphate isomerase 1 OS=Cucumis melo OX=3656 GN=LOC103504567 PE=3 SV=1	probable ribose-5-phosphate isomerase 2 [Benincasa hispida]
Cla97C01G006490	--	--	[A]	RNA processing and modification	Protein of unknown function (DUF3675);; RING-variant domain	--	uncharacterized protein LOC103504564 isoform X1 OS=Cucumis melo OX=3656 GN=LOC103504564 PE=4 SV=1	PREDICTED: uncharacterized protein LOC103504564 isoform X1 [Cucumis melo]
Cla97C01G006500	--	--	--	--	PADRE domain	--	uncharacterized protein LOC103504565 OS=Cucumis melo OX=3656 GN=LOC103504565 PE=4 SV=1	uncharacterized protein LOC120067712 [Benincasa hispida]
Cla97C01G006600	--	--	[R]	General function prediction only	--	Uncharacterized protein At4g22758 OS=Arabidopsis thaliana OX=3702 GN=At4g22758 PE=2 SV=1	uncharacterized protein At4g22758-like OS=Cucumis melo OX=3656 GN=LOC107990297 PE=4 SV=1	PREDICTED: uncharacterized protein At4g22758-like [Cucumis melo]
Cla97C01G006630	Cellular Component: integral component of membrane (GO:0016021);; Molecular Function: oxidoreductase activity, acting on NAD(P)H, quinone or similar compound as acceptor (GO:0016655);; Cellular Component: thylakoid membrane (GO:0042651);; Biological Process: oxidation-reduction process (GO:0055114);;	--	--	--	NADH dehydrogenase transmembrane subunit	NAD(P)H-quinone oxidoreductase subunit L, chloroplastic OS=Arabidopsis thaliana OX=3702 GN=ndhL PE=1 SV=1	Uncharacterized protein OS=Cucumis sativus OX=3659 GN=Csa_5G569340 PE=4 SV=1	NAD(P)H-quinone oxidoreductase subunit L, chloroplastic [Benincasa hispida]
Cla97C01G006640	--	K15262|2.79e-164|cmo:103504554|(RefSeq) protein BCCIP homolog; K15262 protein BCP1	[R]	General function prediction only	BCCIP	Protein BCCIP homolog OS=Arabidopsis thaliana OX=3702 GN=At2g44510 PE=1 SV=2	Protein BCCIP homolog OS=Cucumis melo OX=3656 GN=LOC103504554 PE=3 SV=1	protein BCCIP homolog [Benincasa hispida]
Cla97C01G006660	Cellular Component: integral component of membrane (GO:0016021);;	K20769|1.82e-18|jcu:105650214|(RefSeq) cytochrome P450 94A2; K20769 fatty acid omega-hydroxylase [EC:1.14.-.-]	--	--	Zein-binding	Myosin-binding protein 2 OS=Arabidopsis thaliana OX=3702 GN=MYOB2 PE=1 SV=1	Uncharacterized protein OS=Cucumis sativus OX=3659 GN=Csa_5G568820 PE=4 SV=1	myosin-binding protein 2 isoform X1 [Benincasa hispida]
Cla97C01G006670	Cellular Component: nucleosome (GO:0000786);; Molecular Function: DNA binding (GO:0003677);; Cellular Component: nucleus (GO:0005634);; Biological Process: nucleosome assembly (GO:0006334);; Biological Process: regulation of transcription, DNA-templated (GO:0006355);;	--	--	--	linker histone H1 and H5 family	HMG-Y-related protein A OS=Glycine max OX=3847 PE=2 SV=1	HMG-Y-related protein A OS=Cucumis melo OX=3656 GN=LOC103504324 PE=4 SV=1	HMG-Y-related protein A-like [Benincasa hispida]
Cla97C01G006690	Cellular Component: extracellular region (GO:0005576);; Cellular Component: cell wall (GO:0005618);; Molecular Function: pectinesterase activity (GO:0030599);; Biological Process: cell wall modification (GO:0042545);; Biological Process: negative regulation of catalytic activity (GO:0043086);; Molecular Function: aspartyl esterase activity (GO:0045330);; Biological Process: pectin catabolic proce…	K01051|0.0|csv:101219120|(RefSeq) pectinesterase; K01051 pectinesterase [EC:3.1.1.11]	--	--	Pectinesterase;; Plant invertase/pectin methylesterase inhibitor	Probable pectinesterase/pectinesterase inhibitor 6 OS=Arabidopsis thaliana OX=3702 GN=PME6 PE=2 SV=1	Pectinesterase OS=Cucumis sativus OX=3659 GN=Csa_5G568300 PE=3 SV=1	pectinesterase [Benincasa hispida]
Cla97C01G006700	Molecular Function: enzyme inhibitor activity (GO:0004857);; Biological Process: negative regulation of catalytic activity (GO:0043086);;	--	--	--	Plant invertase/pectin methylesterase inhibitor	Pectinesterase inhibitor 10 OS=Arabidopsis thaliana OX=3702 GN=PMEI10 PE=2 SV=1	21 kDa protein OS=Cucumis melo OX=3656 GN=LOC103504548 PE=4 SV=1	21 kDa protein [Benincasa hispida]
Cla97C01G006710	Molecular Function: cellulase activity (GO:0008810);; Biological Process: cellulose catabolic process (GO:0030245);;	K01179|1.50e-299|csv:101219599|(RefSeq) endoglucanase 8; K01179 endoglucanase [EC:3.2.1.4]	--	--	Glycosyl hydrolase family 9;; Dynein light chain type 1;; Glycosyl hydrolase family 9	Endoglucanase 8 OS=Arabidopsis thaliana OX=3702 GN=CEL1 PE=2 SV=1	Endoglucanase OS=Cucumis melo OX=3656 GN=LOC103504547 PE=3 SV=1	endoglucanase 8 [Benincasa hispida]
Cla97C01G006740	--	--	--	--	F-box domain	--	F-box protein SKIP28 isoform X2 OS=Cucumis melo OX=3656 GN=LOC103504545 PE=4 SV=1	F-box protein SKIP28 [Benincasa hispida]
Cla97C01G006770	Biological Process: transcription, RNA-templated (GO:0001172);; Molecular Function: RNA-directed 5'-3' RNA polymerase activity (GO:0003968);; Cellular Component: integral component of membrane (GO:0016021);;	K11699|0.0|csv:101213473|(RefSeq) probable RNA-dependent RNA polymerase 1; K11699 RNA-dependent RNA polymerase [EC:2.7.7.48]	[A]	RNA processing and modification	RNA dependent RNA polymerase	RNA-dependent RNA polymerase 1 OS=Arabidopsis thaliana OX=3702 GN=RDR1 PE=2 SV=1	RNA-dependent RNA polymerase OS=Cucumis sativus OX=3659 GN=Csa_5G564290 PE=3 SV=1	probable RNA-dependent RNA polymerase 1 [Benincasa hispida]
Cla97C01G006780	Molecular Function: DNA binding (GO:0003677);; Biological Process: DNA repair (GO:0006281);;	K14011|1.19e-293|csv:101209321|(RefSeq) plant UBX domain-containing protein 2; K14011 UBX domain-containing protein 6	[O]	Posttranslational modification, protein turnover, chaperones	PUB domain;; UBX domain	Plant UBX domain-containing protein 2 OS=Arabidopsis thaliana OX=3702 GN=PUX2 PE=1 SV=2	Uncharacterized protein OS=Cucumis sativus OX=3659 GN=Csa_5G545560 PE=4 SV=1	plant UBX domain-containing protein 2 [Cucumis sativus]
Cla97C01G006820	Molecular Function: zinc ion binding (GO:0008270);;	K02350|5.93e-41|cmo:103494814|(RefSeq) DNA polymerase zeta catalytic subunit-like; K02350 DNA polymerase zeta [EC:2.7.7.7]	[R]	General function prediction only	Zn-finger in Ran binding protein and others	--	Uncharacterized protein OS=Cucumis sativus OX=3659 GN=Csa_5G547600 PE=4 SV=1	uncharacterized protein LOC120067474 [Benincasa hispida]
Cla97C01G006830	Molecular Function: hydrolase activity (GO:0016787);;	K07766|8.79e-119|cmo:103504536|(RefSeq) nudix hydrolase 18, mitochondrial; K07766 diphosphoinositol-polyphosphate diphosphatase [EC:3.6.1.52]	[T]	Signal transduction mechanisms	NUDIX domain	Nudix hydrolase 17, mitochondrial OS=Arabidopsis thaliana OX=3702 GN=NUDT17 PE=2 SV=1	nudix hydrolase 18, mitochondrial OS=Cucumis melo OX=3656 GN=LOC103504536 PE=4 SV=1	nudix hydrolase 17, mitochondrial-like [Benincasa hispida]
Cla97C01G006890	Molecular Function: hydrolase activity, hydrolyzing O-glycosyl compounds (GO:0004553);; Biological Process: carbohydrate metabolic process (GO:0005975);;	--	--	--	Glycosyl hydrolases family 17;; X8 domain	Glucan endo-1,3-beta-glucosidase 5 OS=Arabidopsis thaliana OX=3702 GN=At4g31140 PE=2 SV=1	glucan endo-1,3-beta-glucosidase 6 OS=Cucumis melo OX=3656 GN=LOC103504444 PE=3 SV=1	glucan endo-1,3-beta-glucosidase 5-like [Benincasa hispida]
Cla97C01G006900	Biological Process: mitochondrial fission (GO:0000266);; Molecular Function: GTPase activity (GO:0003924);; Molecular Function: GTP binding (GO:0005525);; Cellular Component: plasma membrane (GO:0005886);; Cellular Component: cell cortex (GO:0005938);; Cellular Component: cell plate (GO:0009504);; Cellular Component: plasmodesma (GO:0009506);; Biological Process: pollen maturation (GO:0010152);;	--	[UR]	--	Dynamin central region;; Dynamin family;; Dynamin GTPase effector domain	Phragmoplastin DRP1C OS=Arabidopsis thaliana OX=3702 GN=DRP1C PE=1 SV=2	dynamin-related protein 1C OS=Cucumis melo OX=3656 GN=LOC103504460 PE=3 SV=1	dynamin-related protein 1C [Benincasa hispida]
Cla97C01G006930	Cellular Component: integral component of membrane (GO:0016021);;	--	[S]	Function unknown	VIT family	Vacuolar iron transporter 1 OS=Eucalyptus grandis OX=71139 GN=VIT1 PE=1 SV=1	Uncharacterized protein OS=Cucumis sativus OX=3659 GN=Csa_5G550250 PE=4 SV=1	hypothetical protein FH972_015046 [Carpinus fangiana]
Cla97C01G006950	Molecular Function: protein serine/threonine kinase activity (GO:0004674);; Molecular Function: ATP binding (GO:0005524);; Biological Process: protein phosphorylation (GO:0006468);; Cellular Component: integral component of membrane (GO:0016021);; Biological Process: recognition of pollen (GO:0048544);;	--	--	--	Protein kinase domain;; Protein tyrosine and serine/threonine kinase;; D-mannose binding lectin;; S-locus glycoprotein domain;; PAN-like domain	G-type lectin S-receptor-like serine/threonine-protein kinase SD2-2 OS=Arabidopsis thaliana OX=3702 GN=SD22 PE=1 SV=1	G-type lectin S-receptor-like serine/threonine-protein kinase SD2-2 OS=Cucumis melo OX=3656 GN=LOC103504500 PE=4 SV=1	G-type lectin S-receptor-like serine/threonine-protein kinase At1g34300 [Benincasa hispida]
Cla97C01G006960	Cellular Component: intracellular (GO:0005622);; Molecular Function: zinc ion binding (GO:0008270);;	--	--	--	PLATZ transcription factor	--	uncharacterized protein LOC103504510 OS=Cucumis melo OX=3656 GN=LOC103504510 PE=4 SV=1	PREDICTED: uncharacterized protein LOC103504510 [Cucumis melo]
Cla97C01G006970	Molecular Function: protein serine/threonine kinase activity (GO:0004674);; Molecular Function: ATP binding (GO:0005524);; Biological Process: protein phosphorylation (GO:0006468);; Cellular Component: integral component of membrane (GO:0016021);; Biological Process: recognition of pollen (GO:0048544);;	--	--	--	Protein kinase domain;; Protein tyrosine and serine/threonine kinase;; D-mannose binding lectin;; S-locus glycoprotein domain;; PAN-like domain	G-type lectin S-receptor-like serine/threonine-protein kinase At1g34300 OS=Arabidopsis thaliana OX=3702 GN=At1g34300 PE=1 SV=1	G-type lectin S-receptor-like serine/threonine-protein kinase At1g34300 OS=Cucumis melo OX=3656 GN=LOC103504518 PE=4 SV=1	G-type lectin S-receptor-like serine/threonine-protein kinase At1g34300 [Benincasa hispida]
Cla97C01G006980	Molecular Function: 1-phosphatidylinositol binding (GO:0005545);; Cellular Component: clathrin-coated vesicle (GO:0030136);; Molecular Function: clathrin binding (GO:0030276);; Biological Process: clathrin coat assembly (GO:0048268);;	K20044|1.61e-116|mdm:103444624|(RefSeq) probable clathrin assembly protein At4g32285; K20044 phosphatidylinositol-binding clathrin assembly protein	--	--	ANTH domain	--	putative clathrin assembly protein At4g02650 OS=Cucumis melo OX=3656 GN=LOC103504528 PE=4 SV=1	putative clathrin assembly protein At4g02650 [Benincasa hispida]
Cla97C01G007030	--	K14489|0.0|cmo:103504382|(RefSeq) histidine kinase 4-like; K14489 arabidopsis histidine kinase 2/3/4 (cytokinin receptor) [EC:2.7.13.3]	[T]	Signal transduction mechanisms	Histidine kinase-, DNA gyrase B-, and HSP90-like ATPase;; CHASE domain;; Response regulator receiver domain;; His Kinase A (phospho-acceptor) domain	Histidine kinase 4 OS=Arabidopsis thaliana OX=3702 GN=AHK4 PE=1 SV=1	histidine kinase 4-like OS=Cucumis melo OX=3656 GN=LOC103504382 PE=4 SV=1	histidine kinase 4-like isoform X1 [Benincasa hispida]
Cla97C01G007050	--	--	--	--	--	Zinc finger protein 4 OS=Arabidopsis thaliana OX=3702 GN=ZFP4 PE=2 SV=2	Uncharacterized protein OS=Cucumis sativus OX=3659 GN=Csa_5G548160 PE=4 SV=1	zinc finger protein 7 [Cucumis sativus]
Cla97C01G007080	Cellular Component: integral component of membrane (GO:0016021);; Molecular Function: oxidoreductase activity (GO:0016491);; Biological Process: oxidation-reduction process (GO:0055114);;	K08360|2.40e-145|csv:101208884|(RefSeq) probable transmembrane ascorbate ferrireductase 3; K08360 transmembrane ascorbate-dependent reductase [EC:7.2.1.3]	[C]	Energy production and conversion	Eukaryotic cytochrome b561	Probable transmembrane ascorbate ferrireductase 3 OS=Arabidopsis thaliana OX=3702 GN=CYB561C PE=2 SV=1	Uncharacterized protein OS=Cucumis sativus OX=3659 GN=Csa_5G548140 PE=4 SV=1	probable transmembrane ascorbate ferrireductase 3 [Benincasa hispida]
Cla97C01G007090	Molecular Function: hydrolase activity, hydrolyzing O-glycosyl compounds (GO:0004553);; Cellular Component: cell wall (GO:0005618);; Biological Process: xyloglucan metabolic process (GO:0010411);; Molecular Function: xyloglucan:xyloglucosyl transferase activity (GO:0016762);; Biological Process: cell wall biogenesis (GO:0042546);; Cellular Component: apoplast (GO:0048046);; Biological Process: ce…	K08235|5.74e-220|cmo:103504326|(RefSeq) probable xyloglucan endotransglucosylase/hydrolase protein 28; K08235 xyloglucan:xyloglucosyl transferase [EC:2.4.1.207]	--	--	Glycosyl hydrolases family 16;; Xyloglucan endo-transglycosylase (XET) C-terminus	Probable xyloglucan endotransglucosylase/hydrolase protein 28 OS=Arabidopsis thaliana OX=3702 GN=XTH28 PE=2 SV=1	Xyloglucan endotransglucosylase/hydrolase OS=Cucumis melo OX=3656 GN=LOC103504326 PE=3 SV=1	PREDICTED: probable xyloglucan endotransglucosylase/hydrolase protein 28 [Cucumis melo]
Cla97C01G007100	Molecular Function: acid phosphatase activity (GO:0003993);; Biological Process: dephosphorylation (GO:0016311);;	K14379|1.13e-164|cam:101488540|(RefSeq) purple acid phosphatase 8; K14379 tartrate-resistant acid phosphatase type 5 [EC:3.1.3.2]	[O]	Posttranslational modification, protein turnover, chaperones	Calcineurin-like phosphoesterase	Purple acid phosphatase 3 OS=Arabidopsis thaliana OX=3702 GN=PAP3 PE=2 SV=1	Purple acid phosphatase OS=Cucumis sativus OX=3659 GN=Csa_5G548110 PE=4 SV=1	Purple acid phosphatase 3 [Cucumis melo var. makuwa]
Cla97C01G007140	Biological Process: microtubule cytoskeleton organization (GO:0000226);; Biological Process: cytokinesis (GO:0000910);; Molecular Function: microtubule binding (GO:0008017);;	K16732|0.0|cmo:103504260|(RefSeq) 65-kDa microtubule-associated protein 6; K16732 Ase1/PRC1/MAP65 family protein	[DZ]	--	Microtubule associated protein (MAP65/ASE1 family)	65-kDa microtubule-associated protein 6 OS=Arabidopsis thaliana OX=3702 GN=MAP65-6 PE=1 SV=1	65-kDa microtubule-associated protein 6 OS=Cucumis melo OX=3656 GN=LOC103504260 PE=4 SV=1	65-kDa microtubule-associated protein 6-like [Benincasa hispida]
Cla97C01G007180	Molecular Function: protein serine/threonine kinase activity (GO:0004674);; Molecular Function: ATP binding (GO:0005524);; Biological Process: protein phosphorylation (GO:0006468);; Cellular Component: integral component of membrane (GO:0016021);;	K13415|2.31e-163|atr:18432040|(RefSeq) systemin receptor SR160; K13415 protein brassinosteroid insensitive 1 [EC:2.7.11.1]	--	--	Leucine rich repeat;; Protein kinase domain;; Protein tyrosine and serine/threonine kinase;; Leucine Rich repeats (2 copies);; Brassinosteroid receptor island domain;; Leucine rich repeat N-terminal domain;; Leucine Rich Repeat;; Leucine Rich repeat	Serine/threonine-protein kinase BRI1-like 2 OS=Arabidopsis thaliana OX=3702 GN=BRL2 PE=1 SV=1	Uncharacterized protein OS=Cucumis sativus OX=3659 GN=Csa_5G092940 PE=3 SV=1	serine/threonine-protein kinase BRI1-like 2 [Cucumis sativus]
Cla97C01G007200	Molecular Function: GTP binding (GO:0005525);;	--	--	--	AIG1 family;; 50S ribosome-binding GTPase	Immune-associated nucleotide-binding protein 9 OS=Arabidopsis thaliana OX=3702 GN=IAN9 PE=2 SV=1	protein AIG1-like OS=Cucumis melo OX=3656 GN=LOC103504177 PE=4 SV=1	immune-associated nucleotide-binding protein 9-like [Benincasa hispida]
Cla97C01G007220	Molecular Function: FMN binding (GO:0010181);; Molecular Function: oxidoreductase activity (GO:0016491);; Biological Process: oxidation-reduction process (GO:0055114);;	K05894|2.32e-268|csv:101209722|(RefSeq) 12-oxophytodienoate reductase 2; K05894 12-oxophytodienoic acid reductase [EC:1.3.1.42]	[CR]	--	NADH:flavin oxidoreductase / NADH oxidase family	12-oxophytodienoate reductase 2 OS=Arabidopsis thaliana OX=3702 GN=OPR2 PE=1 SV=2	Uncharacterized protein OS=Cucumis sativus OX=3659 GN=Csa_5G098480 PE=4 SV=1	12-oxophytodienoate reductase 2-like isoform X1 [Benincasa hispida]
Cla97C01G007250	--	--	--	--	--	Protein XRI1 OS=Arabidopsis thaliana OX=3702 GN=XRI1 PE=1 SV=2	Uncharacterized protein OS=Cucumis sativus OX=3659 GN=Csa_5G099490 PE=4 SV=1	uncharacterized protein LOC120067481 [Benincasa hispida]
Cla97C01G007260	--	--	--	--	Probable lipid transfer;; Protease inhibitor/seed storage/LTP family	--	Uncharacterized protein OS=Cucumis sativus OX=3659 GN=Csa_5G099500 PE=4 SV=1	protein YLS3 [Cucumis sativus]
Cla97C01G007270	Molecular Function: glutamate decarboxylase activity (GO:0004351);; Biological Process: glutamate metabolic process (GO:0006536);; Molecular Function: pyridoxal phosphate binding (GO:0030170);;	K01580|0.0|csv:101208026|(RefSeq) glutamate decarboxylase 4; K01580 glutamate decarboxylase [EC:4.1.1.15]	[E]	Amino acid transport and metabolism	Pyridoxal-dependent decarboxylase conserved domain	Glutamate decarboxylase 4 OS=Arabidopsis thaliana OX=3702 GN=GAD4 PE=1 SV=1	Glutamate decarboxylase OS=Cucumis melo OX=3656 GN=LOC103504126 PE=3 SV=1	glutamate decarboxylase 4 [Cucumis sativus]
Cla97C01G007320	--	--	[R]	General function prediction only	MORN repeat	Protein ACCUMULATION AND REPLICATION OF CHLOROPLASTS 3, chloroplastic OS=Arabidopsis thaliana OX=3702 GN=ARC3 PE=1 SV=2	protein ACCUMULATION AND REPLICATION OF CHLOROPLASTS 3 isoform X2 OS=Cucumis melo OX=3656 GN=LOC103504079 PE=4 SV=1	protein ACCUMULATION AND REPLICATION OF CHLOROPLASTS 3 [Benincasa hispida]
Cla97C01G007340	Biological Process: killing of cells of other organism (GO:0031640);; Biological Process: defense response to fungus (GO:0050832);;	--	--	--	Gamma-thionin family	Defensin J1-2 OS=Capsicum annuum OX=4072 PE=1 SV=1	Defensin-like protein 6 OS=Citrullus lanatus OX=3654 GN=PDF2.6 PE=2 SV=1	defensin-like protein 6 [Citrullus lanatus]
Cla97C01G007350	Biological Process: killing of cells of other organism (GO:0031640);; Biological Process: defense response to fungus (GO:0050832);;	--	--	--	Gamma-thionin family	Defensin-like protein 1 OS=Arabidopsis thaliana OX=3702 GN=PDF2.3 PE=2 SV=1	Defensin-like protein 1 OS=Citrullus lanatus OX=3654 GN=PDF2.1 PE=2 SV=1	defensin-like protein 1 [Citrullus lanatus]
Cla97C01G007360	--	--	--	--	PPR repeat family;; PPR repeat;; Pentatricopeptide repeat domain;; PPR repeat;; Pentacotripeptide-repeat region of PRORP	--	Uncharacterized protein OS=Cucumis sativus OX=3659 GN=Csa_5G114580 PE=4 SV=1	pentatricopeptide repeat-containing protein At5g13770, chloroplastic isoform X1 [Benincasa hispida]
Cla97C01G007420	--	--	--	--	Leucine rich repeat;; Leucine Rich repeats (2 copies);; Leucine Rich Repeat;; Leucine rich repeat N-terminal domain;; Leucine Rich repeat	--	Uncharacterized protein OS=Cucumis sativus OX=3659 GN=Csa_5G114640 PE=4 SV=1	phytosulfokine receptor 1-like [Benincasa hispida]
Cla97C01G007430	--	--	--	--	Protein of unknown function (DUF3755)	--	uncharacterized protein LOC103503945 isoform X2 OS=Cucumis melo OX=3656 GN=LOC103503945 PE=4 SV=1	uncharacterized protein LOC120068015 isoform X2 [Benincasa hispida]
Cla97C01G007460	--	--	--	--	NPH3 family	BTB/POZ domain-containing protein At3g19850 OS=Arabidopsis thaliana OX=3702 GN=At3g19850 PE=2 SV=1	BTB/POZ domain-containing protein At3g19850 OS=Cucumis melo OX=3656 GN=LOC103503919 PE=3 SV=1	PREDICTED: BTB/POZ domain-containing protein At3g19850 [Cucumis melo]
Cla97C01G007500	--	K19022|0.0|cmo:103503880|(RefSeq) uncharacterized LOC103503880; K19022 AP-5 complex subunit beta-1	--	--	--	--	uncharacterized protein LOC103503880 OS=Cucumis melo OX=3656 GN=LOC103503880 PE=4 SV=1	uncharacterized protein LOC120068363 [Benincasa hispida]
Cla97C01G007530	--	--	--	--	NYN domain;; OST-HTH Associated domain	--	uncharacterized protein LOC103503825 OS=Cucumis melo OX=3656 GN=LOC103503825 PE=4 SV=1	uncharacterized protein LOC120067244 [Benincasa hispida]
Cla97C01G007540	Molecular Function: enzyme inhibitor activity (GO:0004857);; Cellular Component: cell wall (GO:0005618);; Molecular Function: pectinesterase activity (GO:0030599);; Biological Process: cell wall modification (GO:0042545);; Biological Process: negative regulation of catalytic activity (GO:0043086);; Molecular Function: aspartyl esterase activity (GO:0045330);; Biological Process: pectin catabolic …	--	--	--	Pectinesterase;; Plant invertase/pectin methylesterase inhibitor	Probable pectinesterase/pectinesterase inhibitor 13 OS=Arabidopsis thaliana OX=3702 GN=PME13 PE=2 SV=2	Uncharacterized protein OS=Vitis vinifera OX=29760 GN=VITISV_040170 PE=3 SV=1	hypothetical protein SADUNF_Sadunf03G0013800 [Salix dunnii]
Cla97C01G007580	Molecular Function: proline-tRNA ligase activity (GO:0004827);; Molecular Function: ATP binding (GO:0005524);; Cellular Component: cytoplasm (GO:0005737);; Biological Process: prolyl-tRNA aminoacylation (GO:0006433);;	K01881|0.0|csv:101211125|(RefSeq) proline--tRNA ligase, cytoplasmic isoform X1; K01881 prolyl-tRNA synthetase [EC:6.1.1.15]	[J]	Translation, ribosomal structure and biogenesis	Prolyl-tRNA synthetase, C-terminal;; Anticodon binding domain;; tRNA synthetase class II core domain (G, H, P, S and T)	Proline--tRNA ligase, cytoplasmic OS=Arabidopsis thaliana OX=3702 GN=At3g62120 PE=1 SV=1	Uncharacterized protein OS=Cucumis sativus OX=3659 GN=Csa_4G015750 PE=3 SV=1	proline--tRNA ligase, cytoplasmic isoform X1 [Benincasa hispida]
Cla97C01G007620	--	K03768|7.22e-112|cmo:103503694|(RefSeq) peptidyl-prolyl cis-trans isomerase A1; K03768 peptidyl-prolyl cis-trans isomerase B (cyclophilin B) [EC:5.2.1.8]	[O]	Posttranslational modification, protein turnover, chaperones	Cyclophilin type peptidyl-prolyl cis-trans isomerase/CLD	Peptidyl-prolyl cis-trans isomerase, chloroplastic OS=Vicia faba OX=3906 PE=1 SV=1	Peptidyl-prolyl cis-trans isomerase OS=Cucumis melo OX=3656 GN=LOC103503694 PE=3 SV=1	peptidyl-prolyl cis-trans isomerase A1 [Benincasa hispida]
Cla97C01G007630	--	K18551|4.96e-166|csv:101214354|(RefSeq) LOW QUALITY PROTEIN: suppressor of disruption of TFIIS; K18551 pyrimidine and pyridine-specific 5'-nucleotidase [EC:3.1.3.-]	[R]	General function prediction only	Haloacid dehalogenase-like hydrolase;; haloacid dehalogenase-like hydrolase	--	uncharacterized protein C24B11.05 OS=Cucumis melo OX=3656 GN=LOC103483024 PE=4 SV=1	uncharacterized protein C24B11.05 isoform X1 [Benincasa hispida]
Cla97C01G007690	Molecular Function: ATP binding (GO:0005524);; Biological Process: protein folding (GO:0006457);; Biological Process: response to stress (GO:0006950);; Molecular Function: unfolded protein binding (GO:0051082);;	K09487|0.0|csv:101215867|(RefSeq) heat shock protein 90-5, chloroplastic; K09487 heat shock protein 90kDa beta	[O]	Posttranslational modification, protein turnover, chaperones	Hsp90 protein;; Histidine kinase-, DNA gyrase B-, and HSP90-like ATPase;; Histidine kinase-, DNA gyrase B-, and HSP90-like ATPase	Heat shock protein 90-5, chloroplastic OS=Arabidopsis thaliana OX=3702 GN=HSP90-5 PE=1 SV=1	Uncharacterized protein OS=Cucumis sativus OX=3659 GN=Csa_5G135340 PE=3 SV=1	heat shock protein 90-5, chloroplastic [Benincasa hispida]
Cla97C01G007700	Molecular Function: protein dimerization activity (GO:0046983);;	--	--	--	Helix-loop-helix DNA-binding domain	Transcription factor bHLH49 OS=Arabidopsis thaliana OX=3702 GN=BHLH49 PE=1 SV=1	Uncharacterized protein OS=Cucumis sativus OX=3659 GN=Csa_5G135350 PE=4 SV=1	transcription factor bHLH49 [Cucumis sativus]
Cla97C01G007720	--	--	--	--	--	WPP domain-interacting tail-anchored protein 2 OS=Arabidopsis thaliana OX=3702 GN=WIT2 PE=1 SV=1	WPP domain-interacting tail-anchored protein 2-like OS=Cucumis melo OX=3656 GN=LOC103503596 PE=4 SV=1	WPP domain-interacting tail-anchored protein 2-like [Benincasa hispida]
Cla97C01G007790	Molecular Function: protein serine/threonine kinase activity (GO:0004674);; Molecular Function: ATP binding (GO:0005524);; Biological Process: protein phosphorylation (GO:0006468);; Cellular Component: integral component of membrane (GO:0016021);;	K13418|4.94e-176|smo:SELMODRAFT_167872|(RefSeq) hypothetical protein; K13418 somatic embryogenesis receptor kinase 1 [EC:2.7.11.1]	--	--	Protein kinase domain;; Protein tyrosine and serine/threonine kinase;; Strictosidine synthase;; Leucine Rich repeats (2 copies);; Leucine rich repeat N-terminal domain;; Leucine rich repeat	Protein NSP-INTERACTING KINASE 2 OS=Arabidopsis thaliana OX=3702 GN=NIK2 PE=1 SV=1	protein NSP-INTERACTING KINASE 2-like OS=Cucumis melo OX=3656 GN=LOC103503553 PE=3 SV=1	protein NSP-INTERACTING KINASE 2-like isoform X2 [Benincasa hispida]
Cla97C01G007850	Biological Process: phosphorelay signal transduction system (GO:0000160);; Cellular Component: intracellular (GO:0005622);;	K14492|2.11e-98|cmo:103503483|(RefSeq) two-component response regulator ORR10-like; K14492 two-component response regulator ARR-A family	[K]	Transcription	Response regulator receiver domain	Two-component response regulator ORR4 OS=Oryza sativa subsp. indica OX=39946 GN=RR4 PE=2 SV=1	two-component response regulator ORR10-like OS=Cucumis melo OX=3656 GN=LOC103503483 PE=4 SV=1	two-component response regulator ORR4-like [Benincasa hispida]
Cla97C01G007860	Molecular Function: DNA binding (GO:0003677);; Molecular Function: DNA-directed 5'-3' RNA polymerase activity (GO:0003899);; Biological Process: transcription, DNA-templated (GO:0006351);;	K16251|0.0|csv:101204362|(RefSeq) DNA-directed RNA polymerase V subunit 1; K16251 DNA-directed RNA polymerase V subunit 1 [EC:2.7.7.6]	[K]	Transcription	RNA polymerase Rpb1, domain 2;; Protein of unknown function (DUF3223);; RNA polymerase Rpb1, domain 1;; RNA polymerase Rpb1, domain 3;; RNA polymerase Rpb1, domain 5	DNA-directed RNA polymerase V subunit 1 OS=Arabidopsis thaliana OX=3702 GN=NRPE1 PE=1 SV=1	DNA-directed RNA polymerase subunit OS=Cucumis sativus OX=3659 GN=Csa_5G435050 PE=3 SV=1	DNA-directed RNA polymerase V subunit 1 [Benincasa hispida]
Cla97C01G007930	--	--	--	--	Protein of unknown function (DUF4005);; IQ calmodulin-binding motif	Protein IQ-DOMAIN 11 OS=Arabidopsis thaliana OX=3702 GN=IQD11 PE=1 SV=1	Uncharacterized protein OS=Cucumis sativus OX=3659 GN=Csa_5G440130 PE=4 SV=1	protein IQ-DOMAIN 14 isoform X1 [Benincasa hispida]
Cla97C01G007960	--	--	[G]	Carbohydrate transport and metabolism	Fn3-like domain from Purple Acid Phosphatase;; Calcineurin-like phosphoesterase;; Purple acid Phosphatase, N-terminal domain;; Iron/zinc purple acid phosphatase-like protein C	Probable inactive purple acid phosphatase 1 OS=Arabidopsis thaliana OX=3702 GN=PAP1 PE=2 SV=1	Purple acid phosphatase OS=Cucumis melo OX=3656 GN=LOC103483017 PE=3 SV=1	probable inactive purple acid phosphatase 27 [Benincasa hispida]
Cla97C01G007990	Molecular Function: calmodulin binding (GO:0005516);;	--	--	--	Plant calmodulin-binding domain	Calmodulin binding protein PICBP OS=Arabidopsis thaliana OX=3702 GN=PICBP PE=2 SV=1	Uncharacterized protein OS=Cucumis sativus OX=3659 GN=Csa_5G451650 PE=4 SV=1	calmodulin binding protein PICBP [Benincasa hispida]
Cla97C01G008000	Cellular Component: integral component of membrane (GO:0016021);;	--	--	--	--	--	Uncharacterized protein OS=Cucumis sativus OX=3659 GN=Csa_5G453150 PE=4 SV=1	uncharacterized protein LOC120068318 isoform X1 [Benincasa hispida]
Cla97C01G008010	--	K09841|5.63e-180|cmo:103503321|(RefSeq) xanthoxin dehydrogenase; K09841 xanthoxin dehydrogenase [EC:1.1.1.288]	[R]	General function prediction only	Enoyl-(Acyl carrier protein) reductase;; short chain dehydrogenase;; KR domain	Xanthoxin dehydrogenase OS=Arabidopsis thaliana OX=3702 GN=ABA2 PE=1 SV=1	xanthoxin dehydrogenase OS=Cucumis melo OX=3656 GN=LOC103503321 PE=4 SV=1	xanthoxin dehydrogenase [Benincasa hispida]
Cla97C01G008080	--	K12486|2.58e-237|csv:101215531|(RefSeq) probable ADP-ribosylation factor GTPase-activating protein AGD11 isoform X1; K12486 stromal membrane-associated protein	[R]	General function prediction only	Putative GTPase activating protein for Arf;; C2 domain	Probable ADP-ribosylation factor GTPase-activating protein AGD11 OS=Arabidopsis thaliana OX=3702 GN=AGD11 PE=2 SV=1	probable ADP-ribosylation factor GTPase-activating protein AGD11 isoform X1 OS=Cucumis melo OX=3656 GN=LOC103503228 PE=4 SV=1	probable ADP-ribosylation factor GTPase-activating protein AGD11 [Benincasa hispida]
Cla97C01G008190	Cellular Component: integral component of membrane (GO:0016021);;	--	--	--	Cofactor assembly of complex C subunit B	Protein COFACTOR ASSEMBLY OF COMPLEX C SUBUNIT B CCB1, chloroplastic OS=Arabidopsis thaliana OX=3702 GN=CCB1 PE=1 SV=1	Uncharacterized protein OS=Cucumis sativus OX=3659 GN=Csa_5G464810 PE=4 SV=1	protein COFACTOR ASSEMBLY OF COMPLEX C SUBUNIT B CCB1, chloroplastic [Benincasa hispida]
Cla97C01G008230	Molecular Function: protein serine/threonine kinase activity (GO:0004674);; Molecular Function: ATP binding (GO:0005524);; Biological Process: protein phosphorylation (GO:0006468);; Cellular Component: integral component of membrane (GO:0016021);;	--	[T]	Signal transduction mechanisms	Protein tyrosine and serine/threonine kinase;; Protein kinase domain	Proline-rich receptor-like protein kinase PERK1 OS=Arabidopsis thaliana OX=3702 GN=PERK1 PE=1 SV=1	proline-rich receptor-like protein kinase PERK3 OS=Cucumis melo OX=3656 GN=LOC103503026 PE=4 SV=1	proline-rich receptor-like protein kinase PERK3 [Benincasa hispida]
Cla97C01G008240	Biological Process: histidine biosynthetic process (GO:0000105);; Molecular Function: phosphoribosyl-AMP cyclohydrolase activity (GO:0004635);; Molecular Function: phosphoribosyl-ATP diphosphatase activity (GO:0004636);;	K11755|6.67e-128|cmo:103503018|(RefSeq) histidine biosynthesis bifunctional protein hisIE, chloroplastic; K11755 phosphoribosyl-AMP cyclohydrolase / phosphoribosyl-ATP pyrophosphohydrolase [EC:3.6.1.31]	[E]	Amino acid transport and metabolism	Phosphoribosyl-AMP cyclohydrolase;; Phosphoribosyl-ATP pyrophosphohydrolase	Histidine biosynthesis bifunctional protein hisIE, chloroplastic OS=Arabidopsis thaliana OX=3702 GN=HISN2 PE=1 SV=1	histidine biosynthesis bifunctional protein hisIE, chloroplastic OS=Cucumis melo OX=3656 GN=LOC103503018 PE=4 SV=1	histidine biosynthesis bifunctional protein hisIE, chloroplastic isoform X3 [Benincasa hispida]
Cla97C01G008310	--	--	--	--	--	--	uncharacterized protein LOC103502980 OS=Cucumis melo OX=3656 GN=LOC103502980 PE=4 SV=1	uncharacterized protein LOC120068178 [Benincasa hispida]
Cla97C01G008330	--	K25507|3.96e-99|csv:101220938|(RefSeq) high mobility group B protein 7; K25507 high mobility group B protein, plant	[R]	General function prediction only	HMG (high mobility group) box;; HMG-box domain	High mobility group B protein 7 OS=Arabidopsis thaliana OX=3702 GN=HMGB7 PE=1 SV=1	Uncharacterized protein OS=Punica granatum OX=22663 GN=CRG98_015633 PE=4 SV=1	high mobility group B protein 7-like [Cucurbita maxima]
Cla97C01G008360	Molecular Function: aspartic-type endopeptidase activity (GO:0004190);; Biological Process: proteolysis (GO:0006508);;	K22683|2.23e-65|aip:107606484|(RefSeq) aspartic proteinase nepenthesin-1; K22683 aspartyl protease family protein [EC:3.4.23.-]	[O]	Posttranslational modification, protein turnover, chaperones	Xylanase inhibitor N-terminal;; Xylanase inhibitor C-terminal;; Eukaryotic aspartyl protease	Protein ASPARTIC PROTEASE IN GUARD CELL 2 OS=Arabidopsis thaliana OX=3702 GN=ASPG2 PE=2 SV=1	protein ASPARTIC PROTEASE IN GUARD CELL 2 OS=Cucumis melo OX=3656 GN=LOC103502903 PE=3 SV=1	protein ASPARTIC PROTEASE IN GUARD CELL 2 [Benincasa hispida]
Cla97C01G008410	Molecular Function: DNA binding (GO:0003677);; Cellular Component: nucleus (GO:0005634);; Biological Process: regulation of transcription, DNA-templated (GO:0006355);;	--	[O]	Posttranslational modification, protein turnover, chaperones	Myb-like DNA-binding domain	Transcription factor SRM1 OS=Arabidopsis thaliana OX=3702 GN=SRM1 PE=1 SV=1	Uncharacterized protein OS=Cucumis sativus OX=3659 GN=Csa_5G353650 PE=4 SV=1	transcription factor SRM1 [Cucurbita pepo subsp. pepo]
Cla97C01G008500	--	--	--	--	RNA recognition motif. (a.k.a. RRM, RBD, or RNP domain)	Zinc finger CCCH domain-containing protein 46 OS=Arabidopsis thaliana OX=3702 GN=At3g51950 PE=1 SV=1	zinc finger CCCH domain-containing protein 53-like OS=Cucumis melo OX=3656 GN=LOC103501343 PE=4 SV=1	zinc finger CCCH domain-containing protein 53-like [Benincasa hispida]
Cla97C01G008530	Molecular Function: zinc ion binding (GO:0008270);;	K11982|4.78e-183|csv:101214831|(RefSeq) E3 ubiquitin-protein ligase RING1-like; K11982 E3 ubiquitin-protein ligase RNF115/126 [EC:2.3.2.27]	[O]	Posttranslational modification, protein turnover, chaperones	Ring finger domain;; zinc-ribbon;; Zinc finger, C3HC4 type (RING finger);; RING-like zinc finger;; RING-H2 zinc finger domain;; Zinc finger, C3HC4 type (RING finger)	E3 ubiquitin-protein ligase RING1-like OS=Arabidopsis thaliana OX=3702 GN=At3g19950 PE=1 SV=1	Uncharacterized protein OS=Cucumis sativus OX=3659 GN=Csa_5G350590 PE=4 SV=1	E3 ubiquitin-protein ligase RING1-like [Benincasa hispida]
Cla97C01G008550	--	K16221|3.02e-76|ath:AT5G08330|(RefSeq) TCP family transcription factor; K16221 transcription factor TCP21 (protein CCA1 HIKING EXPEDITION)	--	--	TCP family transcription factor	Transcription factor TCP7 OS=Arabidopsis thaliana OX=3702 GN=TCP7 PE=1 SV=1	Uncharacterized protein OS=Cucumis sativus OX=3659 GN=Csa_5G352090 PE=4 SV=1	transcription factor TCP21-like [Benincasa hispida]
Cla97C01G008580	Cellular Component: transcription factor TFIIIB complex (GO:0000126);; Molecular Function: obsolete TFIIIB-type transcription factor activity (GO:0001026);; Molecular Function: DNA binding (GO:0003677);; Biological Process: regulation of transcription by RNA polymerase III (GO:0006359);;	K15198|0.0|csv:101216268|(RefSeq) uncharacterized protein LOC101216268; K15198 transcription factor TFIIIB component B''	[K]	Transcription	Myb DNA-binding like;; Myb-like DNA-binding domain	--	Uncharacterized protein OS=Cucumis sativus OX=3659 GN=Csa_5G352590 PE=4 SV=1	uncharacterized protein LOC120068262 isoform X1 [Benincasa hispida]
Cla97C01G008630	Molecular Function: calcium ion binding (GO:0005509);; Cellular Component: photosystem II oxygen evolving complex (GO:0009654);; Biological Process: photosynthesis (GO:0015979);; Cellular Component: extrinsic component of membrane (GO:0019898);;	--	--	--	Oxygen evolving enhancer protein 3 (PsbQ)	PsbQ-like protein 3, chloroplastic OS=Arabidopsis thaliana OX=3702 GN=PQL3 PE=2 SV=1	Uncharacterized protein OS=Cucumis sativus OX=3659 GN=Csa_5G315360 PE=4 SV=1	psbQ-like protein 3, chloroplastic [Benincasa hispida]
Cla97C01G008640	--	K14486|3.62e-180|nnu:104607475|(RefSeq) auxin response factor 5-like; K14486 auxin response factor	--	--	Auxin response factor;; B3 DNA binding domain;; AUX/IAA family	Auxin response factor 8 OS=Arabidopsis thaliana OX=3702 GN=ARF8 PE=1 SV=2	Auxin response factor OS=Cucumis melo OX=3656 GN=LOC103501352 PE=3 SV=1	auxin response factor 8 [Cucumis melo var. makuwa]
Cla97C01G008660	--	--	--	--	Stress responsive A/B Barrel Domain	Stress-response A/B barrel domain-containing protein HS1 OS=Arabidopsis thaliana OX=3702 GN=HS1 PE=1 SV=1	Uncharacterized protein OS=Citrus clementina OX=85681 GN=CICLE_v10006242mg PE=4 SV=1	stress-response A/B barrel domain-containing protein HS1 [Citrus clementina]
Cla97C01G008670	Biological Process: metabolic process (GO:0008152);; Molecular Function: ligase activity (GO:0016874);;	K01904|2.99e-49|bvg:104897553|(RefSeq) 4-coumarate--CoA ligase-like 1; K01904 4-coumarate--CoA ligase [EC:6.2.1.12]	[I]	Lipid transport and metabolism	AMP-binding enzyme;; AMP-binding enzyme C-terminal domain	2-methylpropanoate--CoA ligase CCL4 OS=Humulus lupulus OX=3486 GN=CCL4 PE=1 SV=1	probable acyl-activating enzyme 5, peroxisomal OS=Cucumis melo OX=3656 GN=LOC103501383 PE=4 SV=1	probable acyl-activating enzyme 5, peroxisomal [Benincasa hispida]
Cla97C01G008710	--	--	--	--	--	Uncharacterized protein At1g65710 OS=Arabidopsis thaliana OX=3702 GN=At1g65710 PE=2 SV=1	Uncharacterized protein OS=Cucumis sativus OX=3659 GN=Csa_5G429970 PE=4 SV=1	uncharacterized protein At1g65710-like [Benincasa hispida]
Cla97C01G008720	--	K12864|0.0|cmo:103501377|(RefSeq) beta-catenin-like protein 1; K12864 beta-catenin-like protein 1	[S]	Function unknown	Catenin-beta-like, Arm-motif containing nuclear	Beta-catenin-like protein 1 OS=Bos taurus OX=9913 GN=CTNNBL1 PE=2 SV=3	beta-catenin-like protein 1 OS=Cucumis melo OX=3656 GN=LOC103501377 PE=4 SV=1	beta-catenin-like protein 1 [Benincasa hispida]
Cla97C01G008730	Biological Process: metabolic process (GO:0008152);; Molecular Function: ligase activity (GO:0016874);;	K10526|2.99e-41|vvi:100265969|(RefSeq) 4-coumarate--CoA ligase-like 5; K10526 OPC-8:0 CoA ligase 1 [EC:6.2.1.-]	[I]	Lipid transport and metabolism	AMP-binding enzyme;; AMP-binding enzyme C-terminal domain	Trans-cinnamate:CoA ligase, peroxisomal OS=Petunia hybrida OX=4102 GN=CNL PE=1 SV=1	butyrate--CoA ligase AAE11, peroxisomal-like OS=Cucumis melo OX=3656 GN=LOC103501376 PE=4 SV=1	trans-cinnamate:CoA ligase, peroxisomal-like [Benincasa hispida]
Cla97C01G008740	Molecular Function: nucleotide binding (GO:0000166);; Molecular Function: nucleic acid binding (GO:0003676);; Molecular Function: zinc ion binding (GO:0008270);;	K13094|0.0|csv:101209801|(RefSeq) SUPPRESSOR OF ABI3-5 isoform X1; K13094 RNA-binding protein 5/10	[R]	General function prediction only	RNA recognition motif. (a.k.a. RRM, RBD, or RNP domain);; OCRE domain;; G-patch domain;; G-patch domain	SUPPRESSOR OF ABI3-5 OS=Arabidopsis thaliana OX=3702 GN=SUA PE=1 SV=2	Uncharacterized protein OS=Cucumis sativus OX=3659 GN=Csa_5G319920 PE=4 SV=1	RNA-binding protein 5-B isoform X2 [Cucumis melo var. makuwa]
Cla97C01G008760	Cellular Component: chloroplast (GO:0009507);; Biological Process: carotenoid biosynthetic process (GO:0016117);; Molecular Function: geranylgeranyl-diphosphate geranylgeranyltransferase activity (GO:0016767);;	K02291|1.80e-295|csv:101206471|(RefSeq) phytoene synthase, chloroplastic; K02291 15-cis-phytoene synthase [EC:2.5.1.32]	[I]	Lipid transport and metabolism	Squalene/phytoene synthase	Phytoene synthase, chloroplastic OS=Cucumis melo OX=3656 GN=PSY PE=2 SV=1	Phytoene synthase OS=Citrullus lanatus OX=3654 GN=psy PE=2 SV=1	phytoene synthase [Citrullus lanatus]
Cla97C01G008790	Biological Process: sucrose metabolic process (GO:0005985);; Molecular Function: sucrose synthase activity (GO:0016157);;	K00695|0.0|cmo:103501373|(RefSeq) sucrose synthase 5; K00695 sucrose synthase [EC:2.4.1.13]	[M]	Cell wall/membrane/envelope biogenesis	Sucrose synthase;; Glycosyl transferases group 1;; Glycosyl transferases group 1	Sucrose synthase 5 OS=Oryza sativa subsp. japonica OX=39947 GN=SUS5 PE=2 SV=1	Sucrose synthase OS=Cucumis melo OX=3656 GN=LOC103501373 PE=3 SV=1	sucrose synthase 5 [Cucumis melo var. makuwa]
Cla97C01G008820	Molecular Function: DNA binding (GO:0003677);; Cellular Component: nucleus (GO:0005634);; Biological Process: regulation of transcription, DNA-templated (GO:0006355);; Cellular Component: integral component of membrane (GO:0016021);;	K02437|1.10e-17|pxb:103941124|(RefSeq) glycine cleavage system H protein 2, mitochondrial-like; K02437 glycine cleavage system H protein	--	--	No apical meristem (NAM) protein	NAC domain-containing protein 54 OS=Oryza sativa subsp. japonica OX=39947 GN=NAC54 PE=2 SV=1	NAC domain-containing protein 45 OS=Cucumis melo OX=3656 GN=LOC103501372 PE=4 SV=1	NAC domain-containing protein 86 [Benincasa hispida]
Cla97C01G008840	--	--	--	--	Expansin C-terminal domain;; Lytic transglycolase	Expansin-A13 OS=Arabidopsis thaliana OX=3702 GN=EXPA13 PE=2 SV=2	Expansin OS=Cucumis melo OX=3656 GN=LOC103501369 PE=3 SV=1	expansin-A13 isoform X1 [Benincasa hispida]
Cla97C01G008870	Molecular Function: magnesium ion binding (GO:0000287);; Molecular Function: isocitrate dehydrogenase (NADP+) activity (GO:0004450);; Biological Process: tricarboxylic acid cycle (GO:0006099);; Biological Process: isocitrate metabolic process (GO:0006102);; Molecular Function: NAD binding (GO:0051287);;	K00031|3.50e-290|cmo:103501355|(RefSeq) cytosolic isocitrate dehydrogenase [NADP]; K00031 isocitrate dehydrogenase [EC:1.1.1.42]	[C]	Energy production and conversion	Isocitrate/isopropylmalate dehydrogenase	Isocitrate dehydrogenase [NADP], chloroplastic (Fragment) OS=Medicago sativa OX=3879 PE=2 SV=1	Isocitrate dehydrogenase [NADP] OS=Cucumis melo OX=3656 GN=LOC103501355 PE=3 SV=1	isocitrate dehydrogenase [NADP] isoform X2 [Benincasa hispida]
Cla97C01G008875	Molecular Function: glutamate decarboxylase activity (GO:0004351);; Biological Process: glutamate metabolic process (GO:0006536);; Molecular Function: pyridoxal phosphate binding (GO:0030170);;	K01580|0.0|csv:101216119|(RefSeq) glutamate decarboxylase 1; K01580 glutamate decarboxylase [EC:4.1.1.15]	[E]	Amino acid transport and metabolism	Pyridoxal-dependent decarboxylase conserved domain	Glutamate decarboxylase 1 OS=Arabidopsis thaliana OX=3702 GN=GAD1 PE=1 SV=2	Glutamate decarboxylase OS=Cucumis sativus OX=3659 GN=Csa_5G348050 PE=3 SV=1	glutamate decarboxylase [Benincasa hispida]
Cla97C01G008880	--	--	--	--	Universal stress protein family	Universal stress protein MT2085 OS=Mycobacterium tuberculosis (strain CDC 1551 / Oshkosh) OX=83331 GN=MT2085 PE=3 SV=1	universal stress protein A-like protein OS=Cucumis melo OX=3656 GN=LOC103501360 PE=4 SV=1	universal stress protein PHOS32 [Benincasa hispida]
Cla97C01G008890	--	K12850|3.37e-214|csv:101215555|(RefSeq) pre-mRNA splicing factor SR-like 1 isoform X1; K12850 pre-mRNA-splicing factor 38B	[R]	General function prediction only	PRP38 family	Pre-mRNA splicing factor SR-like 1 OS=Arabidopsis thaliana OX=3702 GN=SRL1 PE=1 SV=1	pre-mRNA-splicing factor 38B OS=Cucumis melo OX=3656 GN=LOC103501359 PE=4 SV=1	pre-mRNA splicing factor SR-like 1 isoform X1 [Benincasa hispida]
Cla97C01G008920	Cellular Component: peroxisomal matrix (GO:0005782);; Biological Process: protein folding (GO:0006457);;	K13993|6.40e-85|cmo:103501364|(RefSeq) 15.7 kDa heat shock protein, peroxisomal; K13993 HSP20 family protein	[O]	Posttranslational modification, protein turnover, chaperones	Hsp20/alpha crystallin family;; HSP20-like domain found in ArsA	15.7 kDa heat shock protein, peroxisomal OS=Arabidopsis thaliana OX=3702 GN=HSP15.7 PE=2 SV=1	HSP15.9 OS=Citrullus lanatus OX=3654 PE=2 SV=1	HSP15.9 [Citrullus lanatus]
Cla97C01G008930	--	K07195|0.0|cmo:103501365|(RefSeq) exocyst complex component EXO70B1; K07195 exocyst complex component 7	[U]	Intracellular trafficking, secretion, and vesicular transport	Exo70 exocyst complex subunit	Exocyst complex component EXO70B1 OS=Arabidopsis thaliana OX=3702 GN=EXO70B1 PE=1 SV=1	Exocyst subunit Exo70 family protein OS=Cucumis melo OX=3656 GN=LOC103501365 PE=3 SV=1	exocyst complex component EXO70B1 [Benincasa hispida]
Cla97C01G008950	Molecular Function: protein serine/threonine kinase activity (GO:0004674);; Molecular Function: ATP binding (GO:0005524);; Biological Process: protein phosphorylation (GO:0006468);; Cellular Component: integral component of membrane (GO:0016021);;	K00924|0.0|vvi:100265723|(RefSeq) receptor protein kinase TMK1; K00924 kinase [EC:2.7.1.-]	--	--	Protein kinase domain;; Protein tyrosine and serine/threonine kinase;; Leucine Rich repeats (2 copies);; Leucine rich repeat;; Leucine rich repeat N-terminal domain;; Leucine Rich Repeat;; ABC1 atypical kinase-like domain	Receptor protein kinase TMK1 OS=Arabidopsis thaliana OX=3702 GN=TMK1 PE=1 SV=1	Uncharacterized protein OS=Cucumis sativus OX=3659 GN=Csa_5G429450 PE=3 SV=1	receptor protein kinase TMK1 [Cucumis sativus]
Cla97C01G009000	--	--	--	--	--	--	uncharacterized protein LOC103499334 isoform X1 OS=Cucumis melo OX=3656 GN=LOC103499334 PE=4 SV=1	uncharacterized protein LOC120067269 [Benincasa hispida]
Cla97C01G009060	Molecular Function: hydrolase activity, hydrolyzing O-glycosyl compounds (GO:0004553);; Biological Process: carbohydrate metabolic process (GO:0005975);; Cellular Component: integral component of membrane (GO:0016021);;	K19891|0.0|csv:101213512|(RefSeq) glucan endo-1,3-beta-glucosidase 2; K19891 glucan endo-1,3-beta-glucosidase 1/2/3 [EC:3.2.1.39]	--	--	Glycosyl hydrolases family 17;; X8 domain	Glucan endo-1,3-beta-glucosidase 2 OS=Arabidopsis thaliana OX=3702 GN=At1g66250 PE=2 SV=2	Glucan endo-1,3-beta-glucosidase OS=Cucumis sativus OX=3659 GN=Csa_5G423880 PE=3 SV=1	glucan endo-1,3-beta-glucosidase 2 [Benincasa hispida]
Cla97C01G009110	Molecular Function: UDP-glucose 4-epimerase activity (GO:0003978);; Biological Process: galactose metabolic process (GO:0006012);; Cellular Component: integral component of membrane (GO:0016021);; Molecular Function: UDP-arabinose 4-epimerase activity (GO:0050373);;	K12448|6.64e-284|cmo:103498322|(RefSeq) UDP-arabinose 4-epimerase 1-like; K12448 UDP-arabinose 4-epimerase [EC:5.1.3.5]	[M]	Cell wall/membrane/envelope biogenesis	GDP-mannose 4,6 dehydratase;; NAD dependent epimerase/dehydratase family;; 3-beta hydroxysteroid dehydrogenase/isomerase family;; RmlD substrate binding domain;; Polysaccharide biosynthesis protein;; NAD(P)H-binding;; Male sterility protein	UDP-arabinose 4-epimerase 1 OS=Arabidopsis thaliana OX=3702 GN=MUR4 PE=1 SV=1	UDP-arabinose 4-epimerase 1-like OS=Cucumis melo OX=3656 GN=LOC103498322 PE=3 SV=1	PREDICTED: UDP-arabinose 4-epimerase 1-like [Cucumis melo]
Cla97C01G009120	Molecular Function: ribose-5-phosphate isomerase activity (GO:0004751);; Biological Process: pentose-phosphate shunt, non-oxidative branch (GO:0009052);;	K01807|1.14e-193|csv:101214374|(RefSeq) probable ribose-5-phosphate isomerase 4, chloroplastic; K01807 ribose 5-phosphate isomerase A [EC:5.3.1.6]	[G]	Carbohydrate transport and metabolism	Ribose 5-phosphate isomerase A (phosphoriboisomerase A)	Probable ribose-5-phosphate isomerase 4, chloroplastic OS=Arabidopsis thaliana OX=3702 GN=RPI4 PE=2 SV=1	Uncharacterized protein OS=Cucumis sativus OX=3659 GN=Csa_1G554560 PE=4 SV=1	probable ribose-5-phosphate isomerase 4, chloroplastic [Benincasa hispida]
Cla97C01G009130	Molecular Function: soluble NSF attachment protein activity (GO:0005483);; Cellular Component: vacuolar membrane (GO:0005774);; Cellular Component: plasma membrane (GO:0005886);; Biological Process: intracellular protein transport (GO:0006886);; Molecular Function: syntaxin binding (GO:0019905);; Cellular Component: SNARE complex (GO:0031201);; Biological Process: membrane fusion (GO:0061025);;	--	[U]	Intracellular trafficking, secretion, and vesicular transport	Soluble NSF attachment protein, SNAP;; Tetratricopeptide repeat;; Tetratricopeptide repeat	Gamma-soluble NSF attachment protein OS=Arabidopsis thaliana OX=3702 GN=GSNAP PE=2 SV=1	gamma-soluble NSF attachment protein OS=Cucumis melo OX=3656 GN=LOC103498320 PE=4 SV=1	gamma-soluble NSF attachment protein [Benincasa hispida]
Cla97C01G009180	--	--	--	--	--	--	Uncharacterized protein OS=Cucumis sativus OX=3659 GN=Csa_1G555090 PE=4 SV=1	uncharacterized protein LOC120083308 isoform X1 [Benincasa hispida]
Cla97C01G009200	Molecular Function: hydrolase activity, hydrolyzing O-glycosyl compounds (GO:0004553);; Biological Process: carbohydrate metabolic process (GO:0005975);; Molecular Function: carbohydrate binding (GO:0030246);;	K01187|0.0|cmo:103498289|(RefSeq) alpha-glucosidase; K01187 alpha-glucosidase [EC:3.2.1.20]	[G]	Carbohydrate transport and metabolism	Glycosyl hydrolases family 31;; N-terminal barrel of NtMGAM and CtMGAM, maltase-glucoamylase;; Galactose mutarotase-like	Alpha-glucosidase OS=Spinacia oleracea OX=3562 PE=1 SV=1	alpha-glucosidase OS=Cucumis melo OX=3656 GN=LOC103498289 PE=3 SV=1	alpha-glucosidase [Benincasa hispida]
Cla97C01G009260	Cellular Component: photosystem I reaction center (GO:0009538);; Biological Process: photosynthesis (GO:0015979);; Cellular Component: integral component of membrane (GO:0016021);;	K02694|8.33e-134|cmo:103498296|(RefSeq) photosystem I reaction center subunit III, chloroplastic; K02694 photosystem I subunit III	--	--	Photosystem I reaction centre subunit III	Photosystem I reaction center subunit III, chloroplastic OS=Flaveria trinervia OX=4227 GN=PSAF PE=2 SV=1	photosystem I reaction center subunit III, chloroplastic OS=Cucumis melo OX=3656 GN=LOC103498296 PE=4 SV=1	photosystem I reaction center subunit III, chloroplastic [Benincasa hispida]
Cla97C01G009280	--	--	[R]	General function prediction only	Root hair defective 3 GTP-binding protein (RHD3)	Protein ROOT HAIR DEFECTIVE 3 homolog 2 OS=Arabidopsis thaliana OX=3702 GN=At5g45160 PE=2 SV=1	Protein ROOT HAIR DEFECTIVE 3 homolog OS=Cucumis melo OX=3656 GN=LOC103498297 PE=3 SV=1	protein ROOT HAIR DEFECTIVE 3 homolog 2 isoform X1 [Benincasa hispida]
Cla97C01G009300	--	--	--	--	--	--	Uncharacterized protein OS=Cucumis sativus OX=3659 GN=Csa_1G713660 PE=4 SV=1	putative E3 ubiquitin-protein ligase LIN isoform X1 [Benincasa hispida]
Cla97C01G009380	Molecular Function: GTP binding (GO:0005525);; Cellular Component: intracellular (GO:0005622);; Biological Process: small GTPase mediated signal transduction (GO:0007264);;	K07889|2.72e-126|cmo:103498306|(RefSeq) ras-related protein RABF2b; K07889 Ras-related protein Rab-5C	[U]	Intracellular trafficking, secretion, and vesicular transport	Ras family;; Ras of Complex, Roc, domain of DAPkinase;; ADP-ribosylation factor family	Ras-related protein RABF2b OS=Arabidopsis thaliana OX=3702 GN=RABF2B PE=1 SV=1	ras-related protein RABF2b OS=Cucumis melo OX=3656 GN=LOC103498306 PE=4 SV=1	ras-related protein RABF2b [Cucumis melo var. makuwa]
Cla97C01G009390	--	K15210|1.02e-307|cmo:103498307|(RefSeq) snRNA-activating protein complex subunit-like; K15210 snRNA-activating protein complex subunit 3	[K]	Transcription	snRNA-activating protein complex (SNAPc), subunit 3	snRNA-activating protein complex subunit OS=Arabidopsis thaliana OX=3702 GN=SRD2 PE=1 SV=1	snRNA-activating protein complex subunit-like isoform X3 OS=Cucumis melo OX=3656 GN=LOC103498307 PE=4 SV=1	PREDICTED: snRNA-activating protein complex subunit-like isoform X3 [Cucumis melo]
Cla97C01G009430	Molecular Function: zinc ion transmembrane transporter activity (GO:0005385);; Cellular Component: integral component of membrane (GO:0016021);; Biological Process: zinc ion transmembrane transport (GO:0071577);;	K14709|4.60e-237|cmo:103498287|(RefSeq) fe(2+) transport protein 1; K14709 solute carrier family 39 (zinc transporter), member 1/2/3	[P]	Inorganic ion transport and metabolism	ZIP Zinc transporter	Probable zinc transporter 10 OS=Arabidopsis thaliana OX=3702 GN=ZIP10 PE=1 SV=2	fe(2+) transport protein 1 OS=Cucumis melo OX=3656 GN=LOC103498287 PE=3 SV=1	PREDICTED: fe(2+) transport protein 1 [Cucumis melo]
Cla97C01G009520	--	K19986|0.0|cmo:103498280|(RefSeq) exocyst complex component EXO84C; K19986 exocyst complex component 8	[U]	Intracellular trafficking, secretion, and vesicular transport	Exocyst component 84 C-terminal	Exocyst complex component EXO84C OS=Arabidopsis thaliana OX=3702 GN=EXO84C PE=2 SV=1	exocyst complex component EXO84C OS=Cucumis melo OX=3656 GN=LOC103498280 PE=4 SV=1	exocyst complex component EXO84C [Benincasa hispida]
Cla97C01G009540	--	--	--	--	Phloem protein 2	--	protein PHLOEM PROTEIN 2-LIKE A9-like OS=Cucumis melo OX=3656 GN=LOC103498278 PE=4 SV=1	protein PHLOEM PROTEIN 2-LIKE A9-like [Benincasa hispida]
Cla97C01G009550	--	--	--	--	Phloem protein 2	Protein PHLOEM PROTEIN 2-LIKE A9 OS=Arabidopsis thaliana OX=3702 GN=PP2A9 PE=2 SV=1	protein PHLOEM PROTEIN 2-LIKE A9-like OS=Cucumis melo OX=3656 GN=LOC103498275 PE=4 SV=1	protein PHLOEM PROTEIN 2-LIKE A9-like [Benincasa hispida]
Cla97C01G009560	--	--	--	--	Phloem protein 2	Protein PHLOEM PROTEIN 2-LIKE A9 OS=Arabidopsis thaliana OX=3702 GN=PP2A9 PE=2 SV=1	protein PHLOEM PROTEIN 2-LIKE A9-like OS=Cucumis melo OX=3656 GN=LOC103498273 PE=4 SV=1	protein PHLOEM PROTEIN 2-LIKE A9-like [Benincasa hispida]
Cla97C01G009580	--	--	--	--	Phloem protein 2	Lectin OS=Luffa acutangula OX=56866 PE=1 SV=1	Uncharacterized protein OS=Cucumis sativus OX=3659 GN=Csa_1G703070 PE=4 SV=1	lectin-like [Benincasa hispida]
Cla97C01G009590	--	--	--	--	Phloem protein 2	--	protein PHLOEM PROTEIN 2-LIKE A1-like OS=Cucumis melo OX=3656 GN=LOC103495460 PE=4 SV=1	lectin-like [Benincasa hispida]
Cla97C01G009640	--	--	--	--	Phloem protein 2	--	protein PHLOEM PROTEIN 2-LIKE A1-like OS=Cucumis melo OX=3656 GN=LOC103495460 PE=4 SV=1	lectin-like [Benincasa hispida]
Cla97C01G009660	Biological Process: lipid metabolic process (GO:0006629);; Molecular Function: O-acyltransferase activity (GO:0008374);; Molecular Function: hydrolase activity (GO:0016787);;	--	[I]	Lipid transport and metabolism	Lecithin:cholesterol acyltransferase;; Putative serine esterase (DUF676);; PGAP1-like protein	Lecithin-cholesterol acyltransferase-like 4 OS=Arabidopsis thaliana OX=3702 GN=LCAT4 PE=1 SV=1	lecithin-cholesterol acyltransferase-like 4 OS=Cucumis melo OX=3656 GN=LOC103498271 PE=4 SV=1	lecithin-cholesterol acyltransferase-like 4 [Benincasa hispida]
Cla97C01G009710	--	--	--	--	Phosphate-induced protein 1 conserved region	Protein EXORDIUM-like 7 OS=Arabidopsis thaliana OX=3702 GN=EXL7 PE=2 SV=2	protein EXORDIUM-like 7 OS=Cucumis melo OX=3656 GN=LOC103498264 PE=4 SV=1	PREDICTED: protein EXORDIUM-like 7 [Cucumis melo]
Cla97C01G009750	--	--	[R]	General function prediction only	PPR repeat family;; PPR repeat;; Pentatricopeptide repeat domain;; PPR repeat;; Pentacotripeptide-repeat region of PRORP;; Evolutionarily conserved signalling intermediate in Toll pathway	Pentatricopeptide repeat-containing protein At2g35130 OS=Arabidopsis thaliana OX=3702 GN=At2g35130 PE=3 SV=1	Uncharacterized protein OS=Cucumis sativus OX=3659 GN=Csa_1G701920 PE=4 SV=1	pentatricopeptide repeat-containing protein At2g35130 isoform X1 [Benincasa hispida]
Cla97C01G009760	Cellular Component: glycine cleavage complex (GO:0005960);; Biological Process: glycine decarboxylation via glycine cleavage system (GO:0019464);;	K02437|4.61e-106|cmo:103498256|(RefSeq) glycine cleavage system H protein 2, mitochondrial; K02437 glycine cleavage system H protein	[E]	Amino acid transport and metabolism	Glycine cleavage H-protein	Glycine cleavage system H protein 2, mitochondrial OS=Arabidopsis thaliana OX=3702 GN=GDH2 PE=2 SV=1	Glycine cleavage system H protein OS=Cucumis melo OX=3656 GN=LOC103498256 PE=3 SV=1	glycine cleavage system H protein 2, mitochondrial [Benincasa hispida]
Cla97C01G009770	Molecular Function: ATP binding (GO:0005524);; Cellular Component: cytoplasm (GO:0005737);; Biological Process: protein refolding (GO:0042026);;	K04077|5.94e-136|egr:104453858|(RefSeq) chaperonin 60 subunit beta 4, chloroplastic; K04077 chaperonin GroEL [EC:5.6.1.7]	[O]	Posttranslational modification, protein turnover, chaperones	TCP-1/cpn60 chaperonin family	Chaperonin 60 subunit alpha 2, chloroplastic OS=Arabidopsis thaliana OX=3702 GN=CPN60A2 PE=2 SV=1	chaperonin 60 subunit alpha 2, chloroplastic OS=Cucumis melo OX=3656 GN=LOC103498255 PE=3 SV=1	chaperonin 60 subunit alpha 2, chloroplastic isoform X1 [Benincasa hispida]
Cla97C01G009800	Molecular Function: catalytic activity (GO:0003824);;	--	[T]	Signal transduction mechanisms	HIT domain;; Scavenger mRNA decapping enzyme C-term binding	14 kDa zinc-binding protein OS=Zea mays OX=4577 GN=ZBP14 PE=1 SV=1	14 kDa zinc-binding protein isoform X2 OS=Cucumis melo OX=3656 GN=LOC103498251 PE=4 SV=1	PREDICTED: 14 kDa zinc-binding protein isoform X2 [Cucumis melo]
Cla97C01G009840	Molecular Function: protein kinase activity (GO:0004672);; Molecular Function: ATP binding (GO:0005524);; Biological Process: protein phosphorylation (GO:0006468);; Cellular Component: integral component of membrane (GO:0016021);;	--	[T]	Signal transduction mechanisms	Protein kinase domain;; Protein tyrosine and serine/threonine kinase;; Leucine rich repeat N-terminal domain;; Leucine rich repeat;; Leucine Rich repeats (2 copies)	Protein STRUBBELIG-RECEPTOR FAMILY 8 OS=Arabidopsis thaliana OX=3702 GN=SRF8 PE=1 SV=1	protein STRUBBELIG-RECEPTOR FAMILY 8 isoform X1 OS=Cucumis melo OX=3656 GN=LOC103498245 PE=4 SV=1	protein STRUBBELIG-RECEPTOR FAMILY 8 isoform X1 [Benincasa hispida]
Cla97C01G009930	--	--	--	--	Ankyrin repeats (many copies);; Ankyrin repeats (3 copies);; Domain of unknown function;; Ankyrin repeats (many copies);; Ankyrin repeat;; Ankyrin repeat	--	protein ACCELERATED CELL DEATH 6-like OS=Cucumis melo OX=3656 GN=LOC103498332 PE=4 SV=1	hypothetical protein Csa_006883 [Cucumis sativus]
Cla97C01G009965	--	--	--	--	--	--	uncharacterized protein LOC103501276 OS=Cucumis melo OX=3656 GN=LOC103501276 PE=4 SV=1	uncharacterized protein LOC120067643 [Benincasa hispida]
Cla97C01G009970	Molecular Function: alternative oxidase activity (GO:0009916);; Cellular Component: integral component of membrane (GO:0016021);; Molecular Function: metal ion binding (GO:0046872);; Biological Process: oxidation-reduction process (GO:0055114);; Cellular Component: respirasome (GO:0070469);;	K17893|1.18e-239|cmo:103498237|(RefSeq) ubiquinol oxidase 4, chloroplastic/chromoplastic-like; K17893 ubiquinol oxidase [EC:1.10.3.11]	--	--	Alternative oxidase	Ubiquinol oxidase 4, chloroplastic/chromoplastic OS=Arabidopsis thaliana OX=3702 GN=AOX4 PE=1 SV=2	Ubiquinol oxidase OS=Cucumis melo OX=3656 GN=LOC103498237 PE=3 SV=1	ubiquinol oxidase 4, chloroplastic/chromoplastic-like [Benincasa hispida]
Cla97C01G010000	--	--	[R]	General function prediction only	Domain of unknown function;; Ankyrin repeats (3 copies);; Ankyrin repeats (many copies);; Ankyrin repeat;; Ankyrin repeat;; Ankyrin repeats (many copies)	--	protein ACCELERATED CELL DEATH 6-like OS=Cucumis melo OX=3656 GN=LOC103498332 PE=4 SV=1	uncharacterized protein LOC120082801 isoform X1 [Benincasa hispida]
Cla97C01G010010	--	--	[S]	Function unknown	Armadillo/beta-catenin-like repeat	--	Uncharacterized protein OS=Cucumis sativus OX=3659 GN=Csa_1G699580 PE=4 SV=1	vacuolar protein 8 [Cucumis sativus]
Cla97C01G010020	Cellular Component: integral component of membrane (GO:0016021);;	--	--	--	Protein of unknown function (DUF3537)	--	uncharacterized protein LOC103498231 OS=Cucumis melo OX=3656 GN=LOC103498231 PE=4 SV=1	uncharacterized protein LOC120082620 [Benincasa hispida]
Cla97C01G010040	--	K12483|0.0|cmo:103498230|(RefSeq) EH domain-containing protein 1; K12483 EH domain-containing protein 1	[TU]	--	Domain of unknown function (DUF5600);; N-terminal EH-domain containing protein;; Dynamin family;; 50S ribosome-binding GTPase;; EF hand;; EF-hand domain pair;; Cytoskeletal-regulatory complex EF hand	EH domain-containing protein 1 OS=Arabidopsis thaliana OX=3702 GN=EHD1 PE=1 SV=1	EH domain-containing protein 1 OS=Cucumis melo OX=3656 GN=LOC103498230 PE=3 SV=1	EH domain-containing protein 2 [Cucurbita argyrosperma subsp. argyrosperma]
Cla97C01G010050	Molecular Function: oxidoreductase activity (GO:0016491);; Biological Process: oxidation-reduction process (GO:0055114);;	K11147|6.08e-163|cmo:103498229|(RefSeq) tropinone reductase-like 3; K11147 dehydrogenase/reductase SDR family member 4 [EC:1.1.-.-]	[R]	General function prediction only	Enoyl-(Acyl carrier protein) reductase;; short chain dehydrogenase;; KR domain	Tropinone reductase-like 3 OS=Erythroxylum coca OX=289672 PE=2 SV=1	tropinone reductase-like 3 OS=Cucumis melo OX=3656 GN=LOC103498229 PE=4 SV=1	tropinone reductase-like 3 [Benincasa hispida]
Cla97C01G010060	--	--	--	--	--	--	Uncharacterized protein OS=Cucumis sativus OX=3659 GN=Csa_1G196260 PE=4 SV=1	uncharacterized protein LOC120083238 [Benincasa hispida]
Cla97C01G010070	Biological Process: GPI anchor biosynthetic process (GO:0006506);; Biological Process: pollen germination (GO:0009846);; Biological Process: pollen tube growth (GO:0009860);; Cellular Component: integral component of membrane (GO:0016021);; Molecular Function: phosphatidylinositol N-acetylglucosaminyltransferase activity (GO:0017176);;	K03859|2.85e-201|cmo:103498226|(RefSeq) putative phosphatidylinositol N-acetylglucosaminyltransferase subunit C; K03859 phosphatidylinositol N-acetylglucosaminyltransferase subunit C	[I]	Lipid transport and metabolism	Phosphatidylinositol N-acetylglucosaminyltransferase	Phosphatidylinositol N-acetylglucosaminyltransferase subunit C OS=Arabidopsis thaliana OX=3702 GN=PIGC PE=2 SV=1	putative phosphatidylinositol N-acetylglucosaminyltransferase subunit C OS=Cucumis melo OX=3656 GN=LOC103498226 PE=4 SV=1	phosphatidylinositol N-acetylglucosaminyltransferase subunit C [Benincasa hispida]
Cla97C01G010090	Cellular Component: Golgi apparatus (GO:0005794);; Biological Process: protein glycosylation (GO:0006486);; Molecular Function: sialyltransferase activity (GO:0008373);; Cellular Component: integral component of membrane (GO:0016021);; Biological Process: sialylation (GO:0097503);;	--	[G]	Carbohydrate transport and metabolism	Glycosyltransferase family 29 (sialyltransferase)	Sialyltransferase-like protein 2 OS=Arabidopsis thaliana OX=3702 GN=SIA2 PE=2 SV=1	sialyltransferase-like protein 2 isoform X1 OS=Cucumis melo OX=3656 GN=LOC103498225 PE=3 SV=1	PREDICTED: sialyltransferase-like protein 2 isoform X1 [Cucumis melo]
Cla97C01G010120	Molecular Function: phosphatidate cytidylyltransferase activity (GO:0004605);; Cellular Component: integral component of membrane (GO:0016021);; Biological Process: CDP-diacylglycerol biosynthetic process (GO:0016024);;	K00981|2.05e-302|cmo:103498219|(RefSeq) phosphatidate cytidylyltransferase 1-like; K00981 phosphatidate cytidylyltransferase [EC:2.7.7.41]	[I]	Lipid transport and metabolism	Cytidylyltransferase family	Phosphatidate cytidylyltransferase 1 OS=Solanum tuberosum OX=4113 GN=CDS1 PE=1 SV=1	Phosphatidate cytidylyltransferase OS=Cucumis melo OX=3656 GN=LOC103498219 PE=3 SV=1	PREDICTED: phosphatidate cytidylyltransferase 1-like [Cucumis melo]
Cla97C01G010150	Molecular Function: dolichyl-phosphate-mannose-glycolipid alpha-mannosyltransferase activity (GO:0004584);; Biological Process: GPI anchor biosynthetic process (GO:0006506);; Cellular Component: integral component of membrane (GO:0016021);; Biological Process: mannosylation (GO:0097502);;	K07542|5.87e-306|cmo:103492481|(RefSeq) GPI mannosyltransferase 2; K07542 GPI mannosyltransferase 2 [EC:2.4.1.-]	[R]	General function prediction only	Mannosyltransferase (PIG-V)	GPI mannosyltransferase 2 OS=Drosophila melanogaster OX=7227 GN=PIG-V PE=1 SV=1	GPI mannosyltransferase 2 OS=Cucumis melo OX=3656 GN=LOC103492481 PE=3 SV=1	GPI mannosyltransferase 2 isoform X2 [Benincasa hispida]
Cla97C01G010170	--	--	--	--	--	--	--	--
Cla97C01G010240	Molecular Function: transporter activity (GO:0005215);; Biological Process: sodium ion transport (GO:0006814);; Cellular Component: integral component of membrane (GO:0016021);; Biological Process: transmembrane transport (GO:0055085);;	K14445|0.0|cmo:103501731|(RefSeq) tonoplast dicarboxylate transporter; K14445 solute carrier family 13 (sodium-dependent dicarboxylate transporter), member 2/3/5	[P]	Inorganic ion transport and metabolism	Sodium:sulfate symporter transmembrane region;; Citrate transporter	Tonoplast dicarboxylate transporter OS=Arabidopsis thaliana OX=3702 GN=TDT PE=2 SV=2	tonoplast dicarboxylate transporter OS=Cucumis melo OX=3656 GN=LOC103501731 PE=4 SV=1	tonoplast dicarboxylate transporter [Benincasa hispida]
Cla97C01G010270	--	K01092|2.98e-243|csv:101218450|(RefSeq) phosphatase IMPL1, chloroplastic; K01092 myo-inositol-1(or 4)-monophosphatase [EC:3.1.3.25]	[G]	Carbohydrate transport and metabolism	Inositol monophosphatase family	Phosphatase IMPL1, chloroplastic OS=Arabidopsis thaliana OX=3702 GN=IMPL1 PE=1 SV=2	Inositol-1-monophosphatase OS=Cucumis melo OX=3656 GN=LOC103501726 PE=3 SV=1	phosphatase IMPL1, chloroplastic isoform X1 [Benincasa hispida]
Cla97C01G010280	Biological Process: negative regulation of peptidase activity (GO:0010466);; Molecular Function: peptidase inhibitor activity (GO:0030414);;	--	--	--	Aspartic acid proteinase inhibitor;; Cystatin domain	Putative cysteine proteinase inhibitor 7 OS=Oryza sativa subsp. japonica OX=39947 GN=Os03g0210100 PE=3 SV=1	Cystatin-like protein OS=Cucumis sativus OX=3659 GN=Csa_1G183580 PE=3 SV=1	cysteine proteinase inhibitor 1 [Benincasa hispida]
Cla97C01G010340	Molecular Function: magnesium ion binding (GO:0000287);; Cellular Component: cytoplasm (GO:0005737);; Biological Process: inositol metabolic process (GO:0006020);; Biological Process: signal transduction (GO:0007165);; Molecular Function: inositol monophosphate 1-phosphatase activity (GO:0008934);; Biological Process: phosphatidylinositol phosphorylation (GO:0046854);; Biological Process: inosito…	K10047|3.83e-176|csv:101217972|(RefSeq) inositol monophosphatase; K10047 inositol-phosphate phosphatase / L-galactose 1-phosphate phosphatase [EC:3.1.3.93]	[G]	Carbohydrate transport and metabolism	Inositol monophosphatase family	Inositol-phosphate phosphatase OS=Arabidopsis thaliana OX=3702 GN=VTC4 PE=1 SV=1	Inositol-1-monophosphatase OS=Cucumis sativus OX=3659 GN=Csa_1G181570 PE=3 SV=1	inositol-phosphate phosphatase [Benincasa hispida]
Cla97C01G010390	--	K14411|2.16e-310|cmo:103501720|(RefSeq) heterogeneous nuclear ribonucleoprotein 1; K14411 RNA-binding protein Musashi	[A]	RNA processing and modification	RNA recognition motif. (a.k.a. RRM, RBD, or RNP domain);; RNA recognition motif	Heterogeneous nuclear ribonucleoprotein 1 OS=Arabidopsis thaliana OX=3702 GN=RNP1 PE=1 SV=1	heterogeneous nuclear ribonucleoprotein 1 OS=Cucumis melo OX=3656 GN=LOC103501720 PE=4 SV=1	heterogeneous nuclear ribonucleoprotein 1 [Momordica charantia]
Cla97C01G010410	Molecular Function: nucleotide binding (GO:0000166);; Biological Process: phosphate-containing compound metabolic process (GO:0006796);; Molecular Function: kinase activity (GO:0016301);; Biological Process: nucleobase-containing compound biosynthetic process (GO:0034654);;	K00857|3.21e-171|cmo:103501719|(RefSeq) thymidine kinase a-like; K00857 thymidine kinase [EC:2.7.1.21]	[F]	Nucleotide transport and metabolism	Thymidine kinase	Thymidine kinase OS=Oryza sativa subsp. japonica OX=39947 GN=TK PE=2 SV=2	Thymidine kinase OS=Cucumis melo OX=3656 GN=LOC103501719 PE=3 SV=1	thymidine kinase a-like [Benincasa hispida]
Cla97C01G010440	--	--	--	--	X8 domain	--	Uncharacterized protein OS=Cucumis sativus OX=3659 GN=Csa_1G181450 PE=4 SV=1	PLASMODESMATA CALLOSE-BINDING PROTEIN 5-like [Benincasa hispida]
Cla97C01G010450	Cellular Component: plasma membrane (GO:0005886);; Cellular Component: integral component of membrane (GO:0016021);;	--	--	--	Domain of unknown function (DUF588)	CASP-like protein 2B1 OS=Ricinus communis OX=3988 GN=RCOM_0864260 PE=2 SV=1	CASP-like protein OS=Cucumis melo OX=3656 GN=LOC103501714 PE=3 SV=1	CASP-like protein 2B1 [Benincasa hispida]
Cla97C01G010500	Molecular Function: N,N-dimethylaniline monooxygenase activity (GO:0004499);; Molecular Function: flavin adenine dinucleotide binding (GO:0050660);; Molecular Function: NADP binding (GO:0050661);; Biological Process: oxidation-reduction process (GO:0055114);;	K00485|0.0|cmo:103490462|(RefSeq) probable flavin-containing monooxygenase 1; K00485 dimethylaniline monooxygenase (N-oxide forming) / hypotaurine monooxygenase [EC:1.14.13.8 1.8.1.-]	--	--	Flavin-binding monooxygenase-like;; Pyridine nucleotide-disulphide oxidoreductase;; L-lysine 6-monooxygenase (NADPH-requiring)	--	Flavin-containing monooxygenase OS=Cucumis melo OX=3656 GN=LOC103490462 PE=3 SV=1	probable flavin-containing monooxygenase 1 isoform X1 [Benincasa hispida]
Cla97C01G010550	--	K07199|1.01e-193|cmo:103501706|(RefSeq) SNF1-related protein kinase regulatory subunit beta-2; K07199 5'-AMP-activated protein kinase, regulatory beta subunit	[G]	Carbohydrate transport and metabolism	Glycogen recognition site of AMP-activated protein kinase;; 5'-AMP-activated protein kinase beta subunit, interaction domain	SNF1-related protein kinase regulatory subunit beta-2 OS=Arabidopsis thaliana OX=3702 GN=KINB2 PE=1 SV=1	SNF1-related protein kinase regulatory subunit beta-2 isoform X2 OS=Cucumis melo OX=3656 GN=LOC103501706 PE=4 SV=1	SNF1-related protein kinase regulatory subunit beta-2-like [Benincasa hispida]
Cla97C01G010580	Molecular Function: transferase activity, transferring glycosyl groups (GO:0016757);;	K18819|2.68e-220|csv:101215109|(RefSeq) galactinol synthase 2; K18819 inositol 3-alpha-galactosyltransferase [EC:2.4.1.123]	[G]	Carbohydrate transport and metabolism	Glycosyl transferase family 8	Galactinol synthase 2 OS=Solanum lycopersicum OX=4081 GN=GOLS2 PE=2 SV=1	Hexosyltransferase OS=Cucumis sativus OX=3659 GN=Csa_1G181330 PE=3 SV=1	galactinol synthase 2-like [Benincasa hispida]
Cla97C01G010590	Molecular Function: catalytic activity (GO:0003824);; Molecular Function: coenzyme binding (GO:0050662);;	--	--	--	NAD dependent epimerase/dehydratase family;; GDP-mannose 4,6 dehydratase;; NAD(P)H-binding;; RmlD substrate binding domain	Chloroplast stem-loop binding protein of 41 kDa b, chloroplastic OS=Arabidopsis thaliana OX=3702 GN=CSP41B PE=1 SV=1	chloroplast stem-loop binding protein of 41 kDa b, chloroplastic OS=Cucumis melo OX=3656 GN=LOC103486073 PE=4 SV=1	chloroplast stem-loop binding protein of 41 kDa b, chloroplastic [Benincasa hispida]
Cla97C01G010620	Molecular Function: calcium ion binding (GO:0005509);; Cellular Component: chloroplast thylakoid membrane (GO:0009535);; Cellular Component: chloroplast thylakoid lumen (GO:0009543);; Cellular Component: chloroplast stroma (GO:0009570);; Cellular Component: photosystem II oxygen evolving complex (GO:0009654);; Cellular Component: extrinsic component of membrane (GO:0019898);; Biological Process: …	--	--	--	PsbP	PsbP domain-containing protein 1, chloroplastic OS=Arabidopsis thaliana OX=3702 GN=PPD1 PE=1 SV=1	psbP domain-containing protein 1, chloroplastic isoform X1 OS=Cucumis melo OX=3656 GN=LOC103502232 PE=4 SV=1	psbP domain-containing protein 1, chloroplastic [Benincasa hispida]
Cla97C01G010645	--	K15445|2.63e-189|csv:101213428|(RefSeq) tRNA (guanine(9)-N1)-methyltransferase; K15445 tRNA (guanine9-N1)-methyltransferase [EC:2.1.1.221]	[S]	Function unknown	tRNA (Guanine-1)-methyltransferase	tRNA methyltransferase 10 homolog B OS=Bos taurus OX=9913 GN=TRMT10B PE=2 SV=1	Uncharacterized protein OS=Cucumis sativus OX=3659 GN=Csa_1G173210 PE=4 SV=1	tRNA (guanine(9)-N1)-methyltransferase [Cucurbita maxima]
Cla97C01G010660	Molecular Function: potassium channel activity (GO:0005267);; Cellular Component: integral component of membrane (GO:0016021);; Biological Process: potassium ion transmembrane transport (GO:0071805);;	K05389|1.03e-214|csv:101214791|(RefSeq) two-pore potassium channel 1; K05389 potassium channel subfamily K, other eukaryote	[P]	Inorganic ion transport and metabolism	Ion channel;; Ion transport protein	Two-pore potassium channel 1 OS=Arabidopsis thaliana OX=3702 GN=TPK1 PE=1 SV=2	Uncharacterized protein OS=Cucumis sativus OX=3659 GN=Csa_1G173170 PE=4 SV=1	two-pore potassium channel 1-like [Benincasa hispida]
Cla97C01G010690	Cellular Component: integral component of membrane (GO:0016021);;	--	--	--	--	--	Uncharacterized protein OS=Cucumis sativus OX=3659 GN=Csa_1G173160 PE=4 SV=1	hypothetical protein Csa_022896 [Cucumis sativus]
Cla97C01G010740	--	--	--	--	--	--	Uncharacterized protein OS=Cucumis sativus OX=3659 GN=Csa_1G172590 PE=4 SV=1	circumsporozoite protein [Cucumis sativus]
Cla97C01G010780	Cellular Component: integral component of membrane (GO:0016021);; Biological Process: transmembrane transport (GO:0055085);;	--	[T]	Signal transduction mechanisms	OPT oligopeptide transporter protein	Oligopeptide transporter 3 OS=Arabidopsis thaliana OX=3702 GN=OPT3 PE=2 SV=3	oligopeptide transporter 3 OS=Cucumis melo OX=3656 GN=LOC103502225 PE=4 SV=1	PREDICTED: oligopeptide transporter 3 [Cucumis melo]
Cla97C01G010840	--	--	--	--	Protein of unknown function, DUF538	--	uncharacterized protein LOC103502227 OS=Cucumis melo OX=3656 GN=LOC103502227 PE=4 SV=1	uncharacterized protein LOC120082490 [Benincasa hispida]
Cla97C01G010890	Molecular Function: acetyl-CoA C-acetyltransferase activity (GO:0003985);; Biological Process: metabolic process (GO:0008152);;	K00626|1.96e-272|cmo:103502200|(RefSeq) acetyl-CoA acetyltransferase, cytosolic 1; K00626 acetyl-CoA C-acetyltransferase [EC:2.3.1.9]	[I]	Lipid transport and metabolism	Thiolase, N-terminal domain;; Thiolase, C-terminal domain	Probable acetyl-CoA acetyltransferase, cytosolic 2 OS=Arabidopsis thaliana OX=3702 GN=At5g47720 PE=2 SV=1	acetyl-CoA acetyltransferase, cytosolic 1 isoform X1 OS=Cucumis melo OX=3656 GN=LOC103502200 PE=3 SV=1	acetyl-CoA acetyltransferase, cytosolic 1 isoform X2 [Benincasa hispida]
Cla97C01G010920	--	--	[I]	Lipid transport and metabolism	CRAL/TRIO domain;; CRAL/TRIO, N-terminal domain	--	phosphatidylinositol/phosphatidylcholine transfer protein SFH1-like isoform X1 OS=Cucumis melo OX=3656 GN=LOC103502218 PE=4 SV=1	PREDICTED: phosphatidylinositol/phosphatidylcholine transfer protein SFH1-like isoform X1 [Cucumis melo]
Cla97C01G010950	Molecular Function: protein kinase activity (GO:0004672);; Molecular Function: ATP binding (GO:0005524);; Biological Process: protein phosphorylation (GO:0006468);;	K08286|6.37e-306|cic:CICLE_v10014638mg|(RefSeq) hypothetical protein; K08286 protein-serine/threonine kinase [EC:2.7.11.-]	[R]	General function prediction only	Protein kinase domain;; Protein tyrosine and serine/threonine kinase	Serine/threonine-protein kinase D6PKL2 OS=Arabidopsis thaliana OX=3702 GN=D6PKL2 PE=1 SV=1	serine/threonine-protein kinase D6PK-like OS=Cucumis melo OX=3656 GN=LOC103502222 PE=4 SV=1	serine/threonine-protein kinase D6PK-like [Benincasa hispida]
Cla97C01G010980	--	K14724|0.0|csv:101204897|(RefSeq) sodium/hydrogen exchanger 6; K14724 solute carrier family 9 (sodium/hydrogen exchanger), member 8	[P]	Inorganic ion transport and metabolism	Sodium/hydrogen exchanger family	Sodium/hydrogen exchanger 6 OS=Arabidopsis thaliana OX=3702 GN=NHX6 PE=1 SV=3	Sodium/hydrogen exchanger OS=Cucumis sativus OX=3659 GN=Csa_1G178240 PE=3 SV=1	sodium/hydrogen exchanger 6 [Cucumis sativus]
Cla97C01G011000	Cellular Component: Golgi membrane (GO:0000139);; Biological Process: pectin biosynthetic process (GO:0045489);; Molecular Function: polygalacturonate 4-alpha-galacturonosyltransferase activity (GO:0047262);; Biological Process: cell wall organization (GO:0071555);;	K13648|0.0|cmo:103502224|(RefSeq) probable galacturonosyltransferase 4; K13648 alpha-1,4-galacturonosyltransferase [EC:2.4.1.43]	--	--	Glycosyl transferase family 8;; Glucosyltransferase 24	Probable galacturonosyltransferase 4 OS=Arabidopsis thaliana OX=3702 GN=GAUT4 PE=2 SV=1	Hexosyltransferase OS=Cucumis melo OX=3656 GN=LOC103502224 PE=3 SV=1	probable galacturonosyltransferase 4 [Benincasa hispida]
Cla97C01G011040	Molecular Function: GTPase activity (GO:0003924);; Molecular Function: GTP binding (GO:0005525);; Cellular Component: vacuole (GO:0005773);; Cellular Component: Golgi apparatus (GO:0005794);; Cellular Component: plasma membrane (GO:0005886);; Biological Process: endoplasmic reticulum to Golgi vesicle-mediated transport (GO:0006888);; Biological Process: small GTPase mediated signal transduction (…	K07877|1.21e-149|cmo:103502211|(RefSeq) ras-related protein RABB1c; K07877 Ras-related protein Rab-2A	[U]	Intracellular trafficking, secretion, and vesicular transport	Ras family;; Ras of Complex, Roc, domain of DAPkinase;; ADP-ribosylation factor family;; 50S ribosome-binding GTPase	Ras-related protein RABB1c OS=Arabidopsis thaliana OX=3702 GN=RABB1C PE=1 SV=1	ras-related protein RABB1c OS=Cucumis melo OX=3656 GN=LOC103502211 PE=4 SV=1	Ras-related protein RABB1c, partial [Cucurbita argyrosperma subsp. argyrosperma]
Cla97C01G011050	Molecular Function: geranyltranstransferase activity (GO:0004337);; Biological Process: isoprenoid biosynthetic process (GO:0008299);;	K00787|2.01e-242|cmo:103501295|(RefSeq) farnesyl pyrophosphate synthase 1; K00787 farnesyl diphosphate synthase [EC:2.5.1.10]	[H]	Coenzyme transport and metabolism	Polyprenyl synthetase	Farnesyl pyrophosphate synthase 1 OS=Lupinus albus OX=3870 GN=FPS1 PE=2 SV=1	farnesyl pyrophosphate synthase 1 OS=Cucumis melo OX=3656 GN=LOC103501295 PE=3 SV=1	farnesyl pyrophosphate synthase 1 [Benincasa hispida]
Cla97C01G011130	--	K15095|8.63e-13|bdi:100839967|(RefSeq) (+)-neomenthol dehydrogenase; K15095 (+)-neomenthol dehydrogenase [EC:1.1.1.208]	--	--	NPH3 family	BTB/POZ domain-containing protein At5g47800 OS=Arabidopsis thaliana OX=3702 GN=At5g47800 PE=2 SV=1	LOW QUALITY PROTEIN: BTB/POZ domain-containing protein At5g47800-like OS=Cucumis melo OX=3656 GN=LOC103498200 PE=3 SV=1	BTB/POZ domain-containing protein At5g47800-like isoform X2 [Benincasa hispida]
Cla97C01G011140	Molecular Function: oxidoreductase activity (GO:0016491);; Biological Process: oxidation-reduction process (GO:0055114);;	K03885|4.09e-06|cme:CYME_CMF056C|(RefSeq) NADH dehydrogenase type II; K03885 NADH:quinone reductase (non-electrogenic) [EC:1.6.5.9]	[C]	Energy production and conversion	Pyridine nucleotide-disulphide oxidoreductase;; Pyridine nucleotide-disulphide oxidoreductase;; Lycopene cyclase protein;; FAD-NAD(P)-binding;; L-lysine 6-monooxygenase (NADPH-requiring)	Oxidoreductase ptaL OS=Pestalotiopsis fici (strain W106-1 / CGMCC3.15140) OX=1229662 GN=ptaL PE=2 SV=1	Uncharacterized protein OS=Cucumis sativus OX=3659 GN=Csa_1G169990 PE=4 SV=1	ferroptosis suppressor protein 1-like [Benincasa hispida]
Cla97C01G011180	--	K00924|8.23e-217|vvi:100265723|(RefSeq) receptor protein kinase TMK1; K00924 kinase [EC:2.7.1.-]	--	--	Protein tyrosine and serine/threonine kinase;; Protein kinase domain;; Leucine rich repeat;; Leucine rich repeat N-terminal domain	Receptor protein kinase TMK1 OS=Arabidopsis thaliana OX=3702 GN=TMK1 PE=1 SV=1	Uncharacterized protein OS=Fagus sylvatica OX=28930 GN=FSB_LOCUS16655 PE=3 SV=1	receptor-like kinase TMK3 [Benincasa hispida]
Cla97C01G011260	Molecular Function: nucleic acid binding (GO:0003676);; Cellular Component: nucleus (GO:0005634);; Molecular Function: transferase activity (GO:0016740);;	K12581|5.31e-170|csv:101210423|(RefSeq) LOW QUALITY PROTEIN: probable CCR4-associated factor 1 homolog 11; K12581 CCR4-NOT transcription complex subunit 7/8	[A]	RNA processing and modification	CAF1 family ribonuclease	Probable CCR4-associated factor 1 homolog 11 OS=Arabidopsis thaliana OX=3702 GN=CAF1-11 PE=2 SV=1	Uncharacterized protein OS=Cucumis sativus OX=3659 GN=Csa_1G168920 PE=4 SV=1	probable CCR4-associated factor 1 homolog 11 [Benincasa hispida]
Cla97C01G011310	Molecular Function: oxidoreductase activity (GO:0016491);; Biological Process: oxidation-reduction process (GO:0055114);;	K13070|1.01e-78|osa:4335093|(RefSeq) momilactone A synthase; K13070 momilactone-A synthase [EC:1.1.1.295]	[R]	General function prediction only	Enoyl-(Acyl carrier protein) reductase;; short chain dehydrogenase;; KR domain;; NAD dependent epimerase/dehydratase family	Borneol dehydrogenase, mitochondrial OS=Lavandula x intermedia OX=1196215 GN=BDH PE=1 SV=1	Uncharacterized protein OS=Cucumis sativus OX=3659 GN=Csa_1G168890 PE=4 SV=1	secoisolariciresinol dehydrogenase [Cucumis sativus]
Cla97C01G011340	Cellular Component: integral component of membrane (GO:0016021);;	K14332|1.30e-92|cmo:103501744|(RefSeq) photosystem I subunit O; K14332 photosystem I subunit PsaO	--	--	--	Photosystem I subunit O OS=Arabidopsis thaliana OX=3702 GN=PSAO PE=1 SV=1	photosystem I subunit O OS=Cucumis melo OX=3656 GN=LOC103501744 PE=4 SV=1	photosystem I subunit O [Benincasa hispida]
Cla97C01G011380	--	--	--	--	--	--	uncharacterized protein LOC103501748 isoform X1 OS=Cucumis melo OX=3656 GN=LOC103501748 PE=4 SV=1	uncharacterized protein LOC120083843 isoform X1 [Benincasa hispida]
Cla97C01G011420	--	--	--	--	Mitochondrial fission ELM1	Mitochondrial fission protein ELM1 OS=Arabidopsis thaliana OX=3702 GN=ELM1 PE=1 SV=1	mitochondrial fission protein ELM1 OS=Cucumis melo OX=3656 GN=LOC103499828 PE=4 SV=1	mitochondrial fission protein ELM1 [Benincasa hispida]
Cla97C01G011430	--	--	[U]	Intracellular trafficking, secretion, and vesicular transport	Sec23/Sec24 trunk domain;; Sec23/Sec24 helical domain;; Sec23/Sec24 zinc finger	--	protein transport protein SEC24 OS=Cucumis melo OX=3656 GN=LOC103499983 PE=4 SV=1	protein transport protein sec24 [Benincasa hispida]
Cla97C01G011470	Molecular Function: DNA binding (GO:0003677);; Cellular Component: nucleus (GO:0005634);; Biological Process: regulation of transcription, DNA-templated (GO:0006355);;	--	--	--	No apical meristem (NAM) protein	NAC domain-containing protein 90 OS=Arabidopsis thaliana OX=3702 GN=NAC090 PE=1 SV=1	NAC domain-containing protein 90-like OS=Cucumis melo OX=3656 GN=LOC103499906 PE=4 SV=1	PREDICTED: NAC domain-containing protein 90-like [Cucumis melo]
Cla97C01G011530	--	K13161|1.18e-35|csv:101218373|(RefSeq) heterogeneous nuclear ribonucleoprotein Q; K13161 heterogeneous nuclear ribonucleoprotein R	--	--	Fantastic Four meristem regulator	--	protein FAF-like, chloroplastic OS=Cucumis melo OX=3656 GN=LOC103499860 PE=4 SV=1	PREDICTED: protein FAF-like, chloroplastic [Cucumis melo]
Cla97C01G011550	Molecular Function: calcium ion binding (GO:0005509);;	K13448|5.39e-141|cmo:103500001|(RefSeq) probable calcium-binding protein CML48; K13448 calcium-binding protein CML	[T]	Signal transduction mechanisms	EF hand;; EF-hand domain;; EF hand;; EF-hand domain pair	Probable calcium-binding protein CML48 OS=Arabidopsis thaliana OX=3702 GN=CML48 PE=2 SV=2	probable calcium-binding protein CML48 OS=Cucumis melo OX=3656 GN=LOC103500001 PE=4 SV=1	probable calcium-binding protein CML48 [Benincasa hispida]
Cla97C01G011560	--	--	--	--	Glycosyl hydrolases family 17	Glucan endo-1,3-beta-glucosidase 14 OS=Arabidopsis thaliana OX=3702 GN=At2g27500 PE=2 SV=2	glucan endo-1,3-beta-glucosidase 14 OS=Cucumis melo OX=3656 GN=LOC103500010 PE=3 SV=1	glucan endo-1,3-beta-glucosidase 14 [Cucumis melo var. makuwa]
Cla97C01G011610	Molecular Function: DNA-binding transcription factor activity (GO:0003700);; Biological Process: regulation of transcription, DNA-templated (GO:0006355);; Molecular Function: sequence-specific DNA binding (GO:0043565);;	K14431|0.0|cmo:103500099|(RefSeq) transcription factor HBP-1b(c38)-like; K14431 transcription factor TGA	--	--	Seed dormancy control;; bZIP transcription factor;; Basic region leucine zipper	Transcription factor TGA9 OS=Arabidopsis thaliana OX=3702 GN=TGA9 PE=1 SV=1	transcription factor HBP-1b(C38)-like OS=Cucumis melo OX=3656 GN=LOC103500099 PE=4 SV=1	PREDICTED: transcription factor HBP-1b(c38)-like [Cucumis melo]
Cla97C01G011680	Molecular Function: monooxygenase activity (GO:0004497);; Molecular Function: iron ion binding (GO:0005506);; Cellular Component: integral component of membrane (GO:0016021);; Molecular Function: oxidoreductase activity, acting on paired donors, with incorporation or reduction of molecular oxygen (GO:0016705);; Molecular Function: heme binding (GO:0020037);; Biological Process: oxidation-reductio…	K20624|2.98e-208|eus:EUTSA_v10016556mg|(RefSeq) hypothetical protein; K20624 12-hydroxyjasmonoyl-L-amino acid 12-hydroxylase / fatty acid hydroxylase [EC:1.14.14.49]	[QI]	--	Cytochrome P450	Cytochrome P450 94C1 OS=Arabidopsis thaliana OX=3702 GN=CYP94C1 PE=1 SV=1	Uncharacterized protein OS=Cucumis sativus OX=3659 GN=Csa_1G154090 PE=4 SV=1	cytochrome P450 94C1 [Benincasa hispida]
Cla97C01G011780	--	--	--	--	CBS domain	CBS domain-containing protein CBSX1, chloroplastic OS=Arabidopsis thaliana OX=3702 GN=CBSX1 PE=1 SV=2	Uncharacterized protein OS=Cucumis sativus OX=3659 GN=Csa_1G152500 PE=4 SV=1	CBS domain-containing protein CBSX1, chloroplastic-like [Benincasa hispida]
Cla97C01G011800	Molecular Function: ATP binding (GO:0005524);; Biological Process: tRNA processing (GO:0008033);; Molecular Function: transferase activity (GO:0016740);;	K00791|3.41e-301|csv:101202758|(RefSeq) tRNA dimethylallyltransferase 2; K00791 tRNA dimethylallyltransferase [EC:2.5.1.75]	[J]	Translation, ribosomal structure and biogenesis	IPP transferase;; Isopentenyl transferase	tRNA dimethylallyltransferase 2 OS=Arabidopsis thaliana OX=3702 GN=IPT2 PE=1 SV=2	Uncharacterized protein OS=Cucumis sativus OX=3659 GN=Csa_1G152000 PE=3 SV=1	tRNA dimethylallyltransferase 2 isoform X1 [Benincasa hispida]
Cla97C01G011810	--	--	--	--	Stress responsive A/B Barrel Domain	Stress-response A/B barrel domain-containing protein At5g22580 OS=Arabidopsis thaliana OX=3702 GN=At5g22580 PE=1 SV=1	Uncharacterized protein OS=Cucumis sativus OX=3659 GN=Csa_1G151000 PE=4 SV=1	stress-response A/B barrel domain-containing protein At5g22580-like [Benincasa hispida]
Cla97C01G011830	--	--	--	--	Plant protein of unknown function (DUF868)	--	Uncharacterized protein OS=Cucumis sativus OX=3659 GN=Csa_1G150980 PE=4 SV=1	uncharacterized protein LOC120083381 [Benincasa hispida]
Cla97C01G011850	--	--	[F]	Nucleotide transport and metabolism	Permease family	Nucleobase-ascorbate transporter 12 OS=Arabidopsis thaliana OX=3702 GN=NAT12 PE=1 SV=3	nucleobase-ascorbate transporter 12 OS=Cucumis melo OX=3656 GN=LOC103500435 PE=4 SV=1	nucleobase-ascorbate transporter 12 [Cucumis sativus]
Cla97C01G011860	Molecular Function: prephenate dehydratase activity (GO:0004664);; Biological Process: L-phenylalanine biosynthetic process (GO:0009094);; Cellular Component: chloroplast stroma (GO:0009570);; Molecular Function: amino acid binding (GO:0016597);; Molecular Function: arogenate dehydratase activity (GO:0047769);;	K05359|1.19e-277|cmo:103500446|(RefSeq) arogenate dehydratase/prephenate dehydratase 6, chloroplastic-like; K05359 arogenate/prephenate dehydratase [EC:4.2.1.51]	[E]	Amino acid transport and metabolism	Prephenate dehydratase	Arogenate dehydratase/prephenate dehydratase 6, chloroplastic OS=Arabidopsis thaliana OX=3702 GN=ADT6 PE=1 SV=1	Arogenate dehydratase OS=Cucumis melo OX=3656 GN=LOC103500446 PE=4 SV=1	arogenate dehydratase/prephenate dehydratase 6, chloroplastic-like [Benincasa hispida]
Cla97C01G011960	Cellular Component: endoplasmic reticulum (GO:0005783);; Biological Process: wax biosynthetic process (GO:0010025);; Biological Process: oxidation-reduction process (GO:0055114);; Molecular Function: fatty-acyl-CoA reductase (alcohol-forming) activity (GO:0080019);;	K13356|0.0|cmo:103500564|(RefSeq) fatty acyl-CoA reductase 3-like; K13356 alcohol-forming fatty acyl-CoA reductase [EC:1.2.1.84]	[I]	Lipid transport and metabolism	Male sterility protein;; Male sterility protein;; NAD dependent epimerase/dehydratase family;; RmlD substrate binding domain;; 3-beta hydroxysteroid dehydrogenase/isomerase family;; Polysaccharide biosynthesis protein	Fatty acyl-CoA reductase 3 OS=Arabidopsis thaliana OX=3702 GN=FAR3 PE=1 SV=1	Fatty acyl-CoA reductase OS=Cucumis melo OX=3656 GN=LOC103500564 PE=3 SV=1	fatty acyl-CoA reductase 3-like [Benincasa hispida]
Cla97C01G012010	Molecular Function: ubiquitin-protein transferase activity (GO:0004842);; Biological Process: protein ubiquitination (GO:0016567);;	--	[S]	Function unknown	U-box domain;; DSS1/SEM1 family;; Armadillo/beta-catenin-like repeat	U-box domain-containing protein 19 OS=Arabidopsis thaliana OX=3702 GN=PUB19 PE=2 SV=1	RING-type E3 ubiquitin transferase OS=Cucumis melo OX=3656 GN=LOC103483402 PE=4 SV=1	U-box domain-containing protein 19-like [Benincasa hispida]
Cla97C01G012080	Molecular Function: zinc ion binding (GO:0008270);; Cellular Component: integral component of membrane (GO:0016021);;	K16284|1.30e-207|cmo:103483452|(RefSeq) E3 ubiquitin-protein ligase SIS3-like; K16284 E3 ubiquitin-protein ligase SIS3 [EC:2.3.2.27]	--	--	Histidine phosphatase superfamily (branch 1)	E3 ubiquitin-protein ligase SIS3 OS=Arabidopsis thaliana OX=3702 GN=SIS3 PE=2 SV=2	E3 ubiquitin-protein ligase SIS3 OS=Prunus yedoensis var. nudiflora OX=2094558 GN=Pyn_11799 PE=4 SV=1	E3 ubiquitin-protein ligase SIS3, partial [Cucurbita argyrosperma subsp. sororia]
Cla97C01G012100	Molecular Function: protein serine/threonine kinase activity (GO:0004674);; Molecular Function: ATP binding (GO:0005524);; Biological Process: protein phosphorylation (GO:0006468);;	--	[T]	Signal transduction mechanisms	Protein tyrosine and serine/threonine kinase;; Protein kinase domain;; Fungal protein kinase	Serine/threonine/tyrosine-protein kinase HT1 OS=Arabidopsis thaliana OX=3702 GN=HT1 PE=1 SV=1	Uncharacterized protein OS=Cucumis sativus OX=3659 GN=Csa_1G046040 PE=4 SV=1	serine/threonine/tyrosine-protein kinase HT1-like [Benincasa hispida]
Cla97C01G012130	Molecular Function: NAD+ ADP-ribosyltransferase activity (GO:0003950);;	--	--	--	RCD1-SRO-TAF4 (RST) plant domain;; Poly(ADP-ribose) polymerase catalytic domain	Probable inactive poly [ADP-ribose] polymerase SRO5 OS=Arabidopsis thaliana OX=3702 GN=SRO5 PE=1 SV=1	Poly [ADP-ribose] polymerase OS=Cucumis melo OX=3656 GN=LOC103483507 PE=4 SV=1	probable inactive poly [ADP-ribose] polymerase SRO5 [Benincasa hispida]
Cla97C01G012150	--	--	--	--	Dof domain, zinc finger	Dof zinc finger protein DOF5.6 OS=Arabidopsis thaliana OX=3702 GN=DOF5.6 PE=2 SV=2	dof zinc finger protein DOF5.6 OS=Cucumis melo OX=3656 GN=LOC103483519 PE=4 SV=1	dof zinc finger protein DOF5.6 [Benincasa hispida]
Cla97C01G012170	Molecular Function: pantothenate kinase activity (GO:0004594);; Molecular Function: ATP binding (GO:0005524);; Biological Process: coenzyme A biosynthetic process (GO:0015937);; Biological Process: phosphorylation (GO:0016310);;	K24265|0.0|cmo:103483541|(RefSeq) pantothenate kinase 2; K24265 bifunctional damage-control phosphatase, subfamily II, fusion protein	[H]	Coenzyme transport and metabolism	Fumble;; Damage-control phosphatase ARMT1-like domain	Pantothenate kinase 2 OS=Arabidopsis thaliana OX=3702 GN=PANK2 PE=1 SV=2	Pantothenate kinase 2 OS=Cucumis melo OX=3656 GN=LOC103483541 PE=3 SV=1	pantothenate kinase 2 isoform X1 [Benincasa hispida]
Cla97C01G012180	Molecular Function: iron ion binding (GO:0005506);; Cellular Component: mitochondrial matrix (GO:0005759);; Biological Process: iron-sulfur cluster assembly (GO:0016226);; Molecular Function: 2 iron, 2 sulfur cluster binding (GO:0051537);;	K22068|2.98e-65|ath:AT4G04080|(RefSeq) ISCU-like 3; K22068 iron-sulfur cluster assembly enzyme ISCU, mitochondrial	[C]	Energy production and conversion	NifU-like N terminal domain	Iron-sulfur cluster assembly protein 1 OS=Oryza sativa subsp. japonica OX=39947 GN=ISU1 PE=2 SV=1	Iron-sulfur cluster assembly protein OS=Cucumis melo OX=3656 GN=LOC103483550 PE=3 SV=1	iron-sulfur cluster assembly protein 1-like [Benincasa hispida]
Cla97C01G012190	Molecular Function: inorganic anion exchanger activity (GO:0005452);; Biological Process: inorganic anion transport (GO:0015698);; Cellular Component: integral component of membrane (GO:0016021);;	--	[P]	Inorganic ion transport and metabolism	HCO3- transporter family	Boron transporter 1 OS=Arabidopsis thaliana OX=3702 GN=BOR1 PE=1 SV=1	Uncharacterized protein OS=Cucumis sativus OX=3659 GN=Csa_1G046110 PE=4 SV=1	probable boron transporter 2 isoform X1 [Benincasa hispida]
Cla97C01G012210	Cellular Component: membrane (GO:0016020);;	K15283|1.10e-263|cmo:103483570|(RefSeq) triose phosphate/phosphate translocator, non-green plastid, chloroplastic; K15283 solute carrier family 35, member E1	[GE]	--	Triose-phosphate Transporter family;; EamA-like transporter family	Triose phosphate/phosphate translocator, non-green plastid, chloroplastic OS=Brassica oleracea var. botrytis OX=3715 GN=NGTPT PE=2 SV=1	triose phosphate/phosphate translocator, non-green plastid, chloroplastic OS=Cucumis melo OX=3656 GN=LOC103483570 PE=4 SV=1	triose phosphate/phosphate translocator, non-green plastid, chloroplastic-like [Benincasa hispida]
Cla97C01G012220	--	--	--	--	ApaG domain;; UvrB/uvrC motif	Protein ApaG OS=Magnetospirillum magneticum (strain AMB-1 / ATCC 700264) OX=342108 GN=apaG PE=3 SV=1	Uncharacterized protein OS=Cucumis sativus OX=3659 GN=Csa_1G046130 PE=4 SV=1	uncharacterized protein LOC120083605 [Benincasa hispida]
Cla97C01G012240	Cellular Component: integral component of membrane (GO:0016021);;	--	--	--	--	--	uncharacterized protein LOC103483587 isoform X1 OS=Cucumis melo OX=3656 GN=LOC103483587 PE=4 SV=1	PREDICTED: uncharacterized protein LOC103483587 isoform X1 [Cucumis melo]
Cla97C01G012260	Molecular Function: polysaccharide binding (GO:0030247);;	--	--	--	Wall-associated receptor kinase galacturonan-binding	--	uncharacterized protein LOC103483617 OS=Cucumis melo OX=3656 GN=LOC103483617 PE=4 SV=1	uncharacterized protein LOC120083896 [Benincasa hispida]
Cla97C01G012280	Cellular Component: cell (GO:0005623);; Molecular Function: electron transfer activity (GO:0009055);; Molecular Function: protein disulfide oxidoreductase activity (GO:0015035);; Biological Process: cell redox homeostasis (GO:0045454);; Biological Process: oxidation-reduction process (GO:0055114);;	K03676|1.97e-79|csv:101205064|(RefSeq) glutaredoxin; K03676 glutaredoxin 3	[O]	Posttranslational modification, protein turnover, chaperones	Glutaredoxin	Glutaredoxin-C1 OS=Arabidopsis thaliana OX=3702 GN=GRXC1 PE=2 SV=2	Glutaredoxin OS=Cucumis sativus OX=3659 GN=GRX2 PE=2 SV=1	glutaredoxin [Benincasa hispida]
Cla97C01G012290	Cellular Component: integral component of membrane (GO:0016021);;	--	[T]	Signal transduction mechanisms	Bacterial Ig-like domain	--	Uncharacterized protein OS=Cucumis sativus OX=3659 GN=Csa_1G046190 PE=4 SV=1	uncharacterized protein LOC120082862 isoform X2 [Benincasa hispida]
Cla97C01G012300	Cellular Component: integral component of membrane (GO:0016021);; Molecular Function: kinase activity (GO:0016301);; Biological Process: phosphorylation (GO:0016310);;	--	--	--	Leucine rich repeat;; Leucine Rich repeats (2 copies);; Leucine Rich Repeat;; Leucine rich repeat N-terminal domain	--	LRR receptor-like serine/threonine-protein kinase GSO1 OS=Cucumis melo OX=3656 GN=LOC103483659 PE=4 SV=1	PREDICTED: LRR receptor-like serine/threonine-protein kinase GSO1 [Cucumis melo]
Cla97C01G012340	--	K18726|1.25e-218|cmo:103483714|(RefSeq) plant UBX domain-containing protein 10-like; K18726 FAS-associated factor 2	--	--	SOUL heme-binding protein;; UBX domain	--	LOW QUALITY PROTEIN: plant UBX domain-containing protein 10-like OS=Cucumis melo OX=3656 GN=LOC103483714 PE=4 SV=1	plant UBX domain-containing protein 10-like [Benincasa hispida]
Cla97C01G012380	--	--	--	--	Neprosin;; Neprosin activation peptide	--	uncharacterized protein LOC103483723 OS=Cucumis melo OX=3656 GN=LOC103483723 PE=4 SV=1	uncharacterized protein LOC120083860 isoform X1 [Benincasa hispida]
Cla97C01G012440	--	K06617|0.0|cmo:103483741|(RefSeq) galactinol--sucrose galactosyltransferase-like; K06617 raffinose synthase [EC:2.4.1.82]	--	--	Raffinose synthase or seed imbibition protein Sip1	Galactinol--sucrose galactosyltransferase OS=Pisum sativum OX=3888 GN=RFS PE=1 SV=1	galactinol--sucrose galactosyltransferase-like OS=Cucumis melo OX=3656 GN=LOC103483741 PE=4 SV=1	galactinol--sucrose galactosyltransferase-like [Benincasa hispida]
Cla97C01G012470	Molecular Function: methyltransferase activity (GO:0008168);; Cellular Component: chloroplast (GO:0009507);; Biological Process: methylation (GO:0032259);;	--	--	--	--	--	uncharacterized protein LOC103483768 OS=Cucumis melo OX=3656 GN=LOC103483768 PE=4 SV=1	PREDICTED: uncharacterized protein LOC103483768 [Cucumis melo]
Cla97C01G012490	Molecular Function: DNA binding (GO:0003677);;	K09422|1.33e-206|csv:101206413|(RefSeq) transcription factor MYB86; K09422 transcription factor MYB, plant	[K]	Transcription	Myb-like DNA-binding domain;; Myb-like DNA-binding domain	Transcription factor MYB86 OS=Arabidopsis thaliana OX=3702 GN=MYB86 PE=2 SV=1	Uncharacterized protein OS=Cucumis sativus OX=3659 GN=Csa_1G046820 PE=4 SV=1	transcription factor MYB86 [Cucumis sativus]
Cla97C01G012510	--	K00276|3.07e-186|pvu:PHAVU_003G204000g|(RefSeq) hypothetical protein; K00276 primary-amine oxidase [EC:1.4.3.21]	--	--	Armadillo/beta-catenin-like repeat;; HEAT repeats	--	uncharacterized protein LOC103483785 OS=Cucumis melo OX=3656 GN=LOC103483785 PE=4 SV=1	PREDICTED: uncharacterized protein LOC103483785 [Cucumis melo]
Cla97C01G012550	Cellular Component: integral component of membrane (GO:0016021);;	--	[S]	Function unknown	VAD1 Analog of StAR-related lipid transfer domain;; C2 domain;; GRAM domain	C2 and GRAM domain-containing protein At5g50170 OS=Arabidopsis thaliana OX=3702 GN=At5g50170 PE=2 SV=1	C2 and GRAM domain-containing protein At5g50170 isoform X1 OS=Cucumis melo OX=3656 GN=LOC103483806 PE=4 SV=1	C2 and GRAM domain-containing protein At5g50170 isoform X1 [Benincasa hispida]
Cla97C01G012560	--	K17987|0.0|csv:101205935|(RefSeq) protein NBR1 homolog isoform X2; K17987 next to BRCA1 gene 1 protein	[S]	Function unknown	Ig-like domain from next to BRCA1 gene;; PB1 domain;; Zinc finger, ZZ type	Protein JOKA2 OS=Solanum tuberosum OX=4113 GN=JOKA2 PE=1 SV=1	Uncharacterized protein OS=Cucumis sativus OX=3659 GN=Csa_1G046870 PE=4 SV=1	protein JOKA2 isoform X2 [Benincasa hispida]
Cla97C01G012570	Molecular Function: zinc ion binding (GO:0008270);;	--	--	--	von Willebrand factor type A domain;; VWA / Hh protein intein-like;; von Willebrand factor type A domain;; von Willebrand factor type A domain;; RING-like zinc finger;; VWA domain containing CoxE-like protein;; Ring finger domain;; Zinc finger, C3HC4 type (RING finger);; Anaphase-promoting complex subunit 11 RING-H2 finger	E3 ubiquitin-protein ligase WAV3 OS=Arabidopsis thaliana OX=3702 GN=WAV3 PE=1 SV=1	uncharacterized protein LOC103501034 isoform X1 OS=Cucumis melo OX=3656 GN=LOC103501034 PE=4 SV=1	E3 ubiquitin-protein ligase WAV3-like [Benincasa hispida]
Cla97C01G012610	Cellular Component: integral component of membrane (GO:0016021);;	--	--	--	Glycosyl transferase family 2	--	Uncharacterized protein OS=Cucumis sativus OX=3659 GN=Csa_1G124520 PE=4 SV=1	uncharacterized protein LOC120083336 [Benincasa hispida]
Cla97C01G012650	Biological Process: mRNA splicing, via spliceosome (GO:0000398);; Cellular Component: nucleus (GO:0005634);; Cellular Component: cytoplasm (GO:0005737);; Biological Process: cellular protein modification process (GO:0006464);; Molecular Function: protein tag (GO:0031386);;	--	[O]	Posttranslational modification, protein turnover, chaperones	Ubiquitin family	Ubiquitin-like protein 5 OS=Arabidopsis thaliana OX=3702 GN=UBL5 PE=3 SV=1	Uncharacterized protein (Fragment) OS=Eucalyptus grandis OX=71139 GN=EUGRSUZ_J00924 PE=4 SV=1	hypothetical protein EUGRSUZ_J00924, partial [Eucalyptus grandis]
Cla97C01G012710	Cellular Component: membrane (GO:0016020);;	--	--	--	Domain of unknown function (DUF588)	CASP-like protein 5A2 OS=Arabidopsis thaliana OX=3702 GN=At2g28370 PE=2 SV=1	CASP-like protein OS=Cucumis melo OX=3656 GN=LOC103500904 PE=3 SV=1	CASP-like protein 5A2 [Cucurbita moschata]
Cla97C01G012720	Cellular Component: nucleus (GO:0005634);; Molecular Function: lipid binding (GO:0008289);; Biological Process: determination of bilateral symmetry (GO:0009855);; Biological Process: polarity specification of adaxial/abaxial axis (GO:0009944);; Biological Process: radial pattern formation (GO:0009956);; Biological Process: meristem initiation (GO:0010014);; Biological Process: xylem and phloem pa…	K09338|0.0|cmo:103500912|(RefSeq) homeobox-leucine zipper protein REVOLUTA-like; K09338 homeobox-leucine zipper protein	--	--	MEKHLA domain;; START domain;; Homeodomain	Homeobox-leucine zipper protein REVOLUTA OS=Arabidopsis thaliana OX=3702 GN=REV PE=1 SV=2	homeobox-leucine zipper protein REVOLUTA-like OS=Cucumis melo OX=3656 GN=LOC103500912 PE=4 SV=1	homeobox-leucine zipper protein REVOLUTA-like isoform X1 [Benincasa hispida]
Cla97C01G012760	--	--	--	--	Senescence regulator	--	uncharacterized protein LOC103500846 OS=Cucumis melo OX=3656 GN=LOC103500846 PE=4 SV=1	uncharacterized protein LOC120083221 [Benincasa hispida]
Cla97C01G012800	Cellular Component: nucleosome (GO:0000786);; Molecular Function: DNA binding (GO:0003677);; Cellular Component: nucleus (GO:0005634);; Molecular Function: protein heterodimerization activity (GO:0046982);;	K11252|1.96e-65|csv:101217733|(RefSeq) histone H2B; K11252 histone H2B	[B]	Chromatin structure and dynamics	Core histone H2A/H2B/H3/H4	Histone H2B.1 OS=Arabidopsis thaliana OX=3702 GN=At1g07790 PE=1 SV=3	Histone H2B OS=Cucumis sativus OX=3659 GN=Csa_1G132130 PE=3 SV=1	hypothetical protein Csa_022685 [Cucumis sativus]
Cla97C01G012820	Cellular Component: nucleosome (GO:0000786);; Molecular Function: DNA binding (GO:0003677);; Cellular Component: nucleus (GO:0005634);; Molecular Function: protein heterodimerization activity (GO:0046982);;	K11252|7.04e-63|csv:101217733|(RefSeq) histone H2B; K11252 histone H2B	[B]	Chromatin structure and dynamics	Core histone H2A/H2B/H3/H4	Histone H2B.1 OS=Arabidopsis thaliana OX=3702 GN=At1g07790 PE=1 SV=3	Histone H2B OS=Cucumis sativus OX=3659 GN=Csa_1G132130 PE=3 SV=1	hypothetical protein Csa_022685 [Cucumis sativus]
Cla97C01G012830	Cellular Component: nucleosome (GO:0000786);; Molecular Function: DNA binding (GO:0003677);; Cellular Component: nucleus (GO:0005634);; Molecular Function: protein heterodimerization activity (GO:0046982);;	K11252|7.52e-67|csv:101217733|(RefSeq) histone H2B; K11252 histone H2B	[B]	Chromatin structure and dynamics	Core histone H2A/H2B/H3/H4	Histone H2B.1 OS=Arabidopsis thaliana OX=3702 GN=At1g07790 PE=1 SV=3	Histone H2B OS=Cucumis sativus OX=3659 GN=Csa_1G132130 PE=3 SV=1	PREDICTED: LOW QUALITY PROTEIN: histone H2B.7-like [Cucumis melo]
Cla97C01G012850	--	K13071|0.0|cmo:103500813|(RefSeq) pheophorbide a oxygenase, chloroplastic; K13071 pheophorbide a oxygenase [EC:1.14.15.17]	--	--	Rieske [2Fe-2S] domain;; Pheophorbide a oxygenase	Pheophorbide a oxygenase, chloroplastic OS=Arabidopsis thaliana OX=3702 GN=PAO PE=1 SV=1	pheophorbide a oxygenase, chloroplastic OS=Cucumis melo OX=3656 GN=LOC103500813 PE=4 SV=1	pheophorbide a oxygenase, chloroplastic [Benincasa hispida]
Cla97C01G012860	Biological Process: cell cycle (GO:0007049);; Molecular Function: kinase activity (GO:0016301);; Molecular Function: cyclin-dependent protein serine/threonine kinase regulator activity (GO:0016538);; Biological Process: regulation of protein kinase activity (GO:0045859);; Biological Process: cell division (GO:0051301);;	K02219|6.04e-59|csv:101204120|(RefSeq) cyclin-dependent kinases regulatory subunit 1; K02219 cyclin-dependent kinase regulatory subunit CKS1	[D]	Cell cycle control, cell division, chromosome partitioning	Cyclin-dependent kinase regulatory subunit	Cyclin-dependent kinases regulatory subunit 1 OS=Arabidopsis thaliana OX=3702 GN=CKS1 PE=1 SV=1	Cyclin-dependent kinases regulatory subunit OS=Nelumbo nucifera OX=4432 GN=LOC104604585 PE=3 SV=1	cyclin-dependent kinases regulatory subunit 1 [Benincasa hispida]
Cla97C01G012870	--	--	--	--	PPR repeat family;; PPR repeat;; PPR repeat;; Pentatricopeptide repeat domain;; Pentacotripeptide-repeat region of PRORP	--	pentatricopeptide repeat-containing protein At1g11900 isoform X2 OS=Cucumis melo OX=3656 GN=LOC103500823 PE=4 SV=1	LOW QUALITY PROTEIN: pentatricopeptide repeat-containing protein At1g11900 [Benincasa hispida]
Cla97C01G012880	Cellular Component: integral component of membrane (GO:0016021);;	--	--	--	Late embryogenesis abundant protein	Uncharacterized protein At1g08160 OS=Arabidopsis thaliana OX=3702 GN=At1g08160 PE=2 SV=1	uncharacterized protein At1g08160 OS=Cucumis melo OX=3656 GN=LOC103502251 PE=4 SV=1	hypothetical protein Csa_022856 [Cucumis sativus]
Cla97C01G012900	Cellular Component: integral component of membrane (GO:0016021);;	--	--	--	--	--	NDR1/HIN1-like protein 12 OS=Cucumis melo OX=3656 GN=LOC103500709 PE=4 SV=1	NDR1/HIN1-like protein 10 [Benincasa hispida]
Cla97C01G012910	Cellular Component: integral component of membrane (GO:0016021);;	--	--	--	Late embryogenesis abundant protein	--	uncharacterized protein LOC103500702 OS=Cucumis melo OX=3656 GN=LOC103500702 PE=4 SV=1	uncharacterized protein LOC120083674 [Benincasa hispida]
Cla97C01G012920	--	--	--	--	--	--	Uncharacterized protein OS=Cucumis sativus OX=3659 GN=Csa_1G135270 PE=4 SV=1	hypothetical protein SDJN03_18747, partial [Cucurbita argyrosperma subsp. sororia]
Cla97C01G012940	--	--	--	--	PLATZ transcription factor	--	Uncharacterized protein OS=Cucumis sativus OX=3659 GN=Csa_1G136780 PE=4 SV=1	uncharacterized protein LOC120083632 isoform X1 [Benincasa hispida]
Cla97C01G012980	Molecular Function: translation initiation factor activity (GO:0003743);; Biological Process: translational initiation (GO:0006413);;	K11593|0.0|cmo:103500648|(RefSeq) protein argonaute 5; K11593 eukaryotic translation initiation factor 2C	[J]	Translation, ribosomal structure and biogenesis	Piwi domain;; N-terminal domain of argonaute;; Argonaute linker 1 domain;; PAZ domain;; Argonaute linker 2 domain;; Mid domain of argonaute	Protein argonaute 5 OS=Arabidopsis thaliana OX=3702 GN=AGO5 PE=1 SV=2	protein argonaute 5 OS=Cucumis melo OX=3656 GN=LOC103500648 PE=3 SV=1	PREDICTED: protein argonaute 5 [Cucumis melo]
Cla97C01G013040	--	--	--	--	PADRE domain	--	uncharacterized protein LOC103483316 OS=Cucumis melo OX=3656 GN=LOC103483316 PE=4 SV=1	PREDICTED: uncharacterized protein LOC103483316 [Cucumis melo]
Cla97C01G013050	--	--	--	--	Gibberellin regulated protein	Snakin-2 OS=Solanum tuberosum OX=4113 GN=SN2 PE=1 SV=1	snakin-2-like isoform X2 OS=Cucumis melo OX=3656 GN=LOC103483303 PE=4 SV=1	snakin-2-like [Benincasa hispida]
Cla97C01G013090	Molecular Function: ubiquitin-protein transferase activity (GO:0004842);; Biological Process: protein ubiquitination (GO:0016567);;	--	--	--	Armadillo/beta-catenin-like repeat;; U-box domain	U-box domain-containing protein 38 OS=Arabidopsis thaliana OX=3702 GN=PUB38 PE=1 SV=1	RING-type E3 ubiquitin transferase OS=Cucumis sativus OX=3659 GN=Csa_1G045860 PE=4 SV=1	U-box domain-containing protein 38-like [Benincasa hispida]
Cla97C01G013210	Biological Process: transcription, DNA-templated (GO:0006351);;	--	--	--	Myb-like DNA-binding domain	Transcription factor MYB1R1 OS=Solanum tuberosum OX=4113 PE=2 SV=1	transcription factor MYB1R1 OS=Cucumis melo OX=3656 GN=LOC103483146 PE=4 SV=1	transcription factor MYB1R1-like [Benincasa hispida]
Cla97C01G013220	--	--	--	--	--	--	Uncharacterized protein OS=Cucumis sativus OX=3659 GN=Csa_1G045720 PE=4 SV=1	hypothetical protein E5676_scaffold248G003300 [Cucumis melo var. makuwa]
Cla97C01G013250	--	--	[Z]	Cytoskeleton	Dynein light chain type 1	--	uncharacterized protein LOC103483107 OS=Cucumis melo OX=3656 GN=LOC103483107 PE=4 SV=1	uncharacterized protein LOC120083162 [Benincasa hispida]
Cla97C01G013260	Cellular Component: Golgi apparatus (GO:0005794);; Biological Process: protein glycosylation (GO:0006486);; Molecular Function: galactosyltransferase activity (GO:0008378);; Cellular Component: integral component of membrane (GO:0016021);; Molecular Function: carbohydrate binding (GO:0030246);;	K20843|2.45e-111|atr:18431393|(RefSeq) hydroxyproline O-galactosyltransferase GALT3; K20843 hydroxyproline O-galactosyltransferase 2/3/4/5/6 [EC:2.4.1.-]	[G]	Carbohydrate transport and metabolism	Galactoside-binding lectin;; Galactosyltransferase	Hydroxyproline O-galactosyltransferase GALT6 OS=Arabidopsis thaliana OX=3702 GN=GALT6 PE=2 SV=2	Uncharacterized protein OS=Cucumis sativus OX=3659 GN=Csa_1G045680 PE=4 SV=1	hydroxyproline O-galactosyltransferase GALT6 [Benincasa hispida]
Cla97C01G013270	Molecular Function: ATP binding (GO:0005524);;	--	[O]	Posttranslational modification, protein turnover, chaperones	Domain associated at C-terminal with AAA;; ATPase family associated with various cellular activities (AAA);; Holliday junction DNA helicase RuvB P-loop domain;; AAA ATPase domain;; P-loop containing region of AAA domain;; AAA domain (dynein-related subfamily);; AAA domain;; MoxR domain in the MoxR-vWA-beta-propeller ternary systems;; Protein of unknown function (DUF815);; AAA domain;; RNA helicas…	AAA-ATPase ASD, mitochondrial OS=Arabidopsis thaliana OX=3702 GN=AATP1 PE=1 SV=1	AAA-ATPase ASD, mitochondrial OS=Cinnamomum micranthum f. kanehirae OX=337451 GN=CKAN_00085300 PE=4 SV=1	hypothetical protein G4B88_015589 [Cannabis sativa]
Cla97C01G013340	Molecular Function: nucleotide binding (GO:0000166);; Biological Process: proton transmembrane transport (GO:0015992);; Cellular Component: membrane (GO:0016020);; Molecular Function: ATPase activity (GO:0016887);; Molecular Function: ion binding (GO:0043167);;	K01535|0.0|cmo:103483012|(RefSeq) ATPase 11, plasma membrane-type; K01535 H+-transporting ATPase [EC:7.1.2.1]	[P]	Inorganic ion transport and metabolism	E1-E2 ATPase;; haloacid dehalogenase-like hydrolase;; Cation transporter/ATPase, N-terminus	ATPase 11, plasma membrane-type OS=Arabidopsis thaliana OX=3702 GN=AHA11 PE=1 SV=1	Plasma membrane ATPase OS=Cucumis melo OX=3656 GN=LOC103483012 PE=3 SV=1	ATPase 11, plasma membrane-type [Benincasa hispida]
Cla97C01G013380	Molecular Function: protein serine/threonine kinase activity (GO:0004674);; Molecular Function: ATP binding (GO:0005524);; Biological Process: protein phosphorylation (GO:0006468);; Cellular Component: integral component of membrane (GO:0016021);;	|8.07e-82|dosa:Os02t0777400-01|(RAP-DB) Similar to ER (ERECTA); transmembrane receptor protein kinase.	--	--	Protein kinase domain;; Protein tyrosine and serine/threonine kinase;; Leucine rich repeat;; Leucine rich repeat N-terminal domain;; Leucine Rich repeats (2 copies);; Leucine Rich Repeat	LRR receptor-like serine/threonine-protein kinase FEI 1 OS=Arabidopsis thaliana OX=3702 GN=FEI1 PE=1 SV=1	Uncharacterized protein OS=Cucumis sativus OX=3659 GN=Csa_1G045570 PE=3 SV=1	LRR receptor-like serine/threonine-protein kinase FEI 2 [Benincasa hispida]
Cla97C01G013390	Cellular Component: membrane (GO:0016020);;	--	--	--	HPP family	--	Uncharacterized protein OS=Cucumis sativus OX=3659 GN=Csa_1G045560 PE=4 SV=1	uncharacterized protein LOC120083135 [Benincasa hispida]
Cla97C01G013400	Molecular Function: DNA-binding transcription factor activity (GO:0003700);; Cellular Component: nucleus (GO:0005634);; Biological Process: regulation of transcription, DNA-templated (GO:0006355);; Molecular Function: sequence-specific DNA binding (GO:0043565);;	--	[K]	Transcription	Homeodomain;; Homeobox associated leucine zipper	Homeobox-leucine zipper protein HAT5 OS=Arabidopsis thaliana OX=3702 GN=HAT5 PE=1 SV=1	homeobox-leucine zipper protein HAT5-like isoform X1 OS=Cucumis melo OX=3656 GN=LOC103482975 PE=4 SV=1	homeobox-leucine zipper protein HAT5 isoform X1 [Cucumis sativus]
Cla97C01G013410	Cellular Component: integral component of membrane (GO:0016021);;	--	--	--	Protein of unknown function (DUF1118)	--	Uncharacterized protein OS=Cucumis sativus OX=3659 GN=Csa_1G045540 PE=4 SV=1	uncharacterized protein LOC120083851 [Benincasa hispida]
Cla97C01G013420	--	--	--	--	--	--	protein PXR1 OS=Cucumis melo OX=3656 GN=LOC103482967 PE=4 SV=1	protein PXR1 [Cucumis melo var. makuwa]
Cla97C01G013430	Cellular Component: integral component of membrane (GO:0016021);;	--	--	--	Plant phosphoribosyltransferase C-terminal;; C2 domain	Protein QUIRKY OS=Arabidopsis thaliana OX=3702 GN=QKY PE=2 SV=1	Uncharacterized protein OS=Cucumis sativus OX=3659 GN=Csa_1G045520 PE=4 SV=1	protein QUIRKY [Benincasa hispida]
Cla97C01G013450	Cellular Component: nucleus (GO:0005634);;	K17602|0.0|cmo:103482943|(RefSeq) uncharacterized LOC103482943; K17602 YLP motif-containing protein 1	[V]	Defense mechanisms	--	YLP motif-containing protein 1 OS=Homo sapiens OX=9606 GN=YLPM1 PE=1 SV=4	uncharacterized protein LOC103482943 OS=Cucumis melo OX=3656 GN=LOC103482943 PE=4 SV=1	uncharacterized protein LOC120083122 [Benincasa hispida]
Cla97C01G013460	Molecular Function: oxidoreductase activity, acting on the aldehyde or oxo group of donors, NAD or NADP as acceptor (GO:0016620);; Biological Process: oxidation-reduction process (GO:0055114);;	K00294|0.0|csv:101214440|(RefSeq) probable aldehyde dehydrogenase isoform X1; K00294 1-pyrroline-5-carboxylate dehydrogenase [EC:1.2.1.88]	[C]	Energy production and conversion	Aldehyde dehydrogenase family	Probable aldehyde dehydrogenase OS=Linum usitatissimum OX=4006 GN=FIS1 PE=2 SV=1	Uncharacterized protein OS=Cucumis sativus OX=3659 GN=Csa_1G045490 PE=4 SV=1	probable aldehyde dehydrogenase isoform X1 [Benincasa hispida]
Cla97C01G013510	--	--	[T]	Signal transduction mechanisms	Protein tyrosine and serine/threonine kinase;; Protein kinase domain	Probable serine/threonine-protein kinase PBL3 OS=Arabidopsis thaliana OX=3702 GN=PBL3 PE=1 SV=1	protein kinase 2B, chloroplastic-like OS=Cucumis melo OX=3656 GN=LOC103482862 PE=3 SV=1	probable serine/threonine-protein kinase PBL3 isoform X1 [Benincasa hispida]
Cla97C01G013590	Biological Process: drug transmembrane transport (GO:0006855);; Molecular Function: xenobiotic transmembrane transporter activity (GO:0015238);; Molecular Function: antiporter activity (GO:0015297);; Cellular Component: integral component of membrane (GO:0016021);;	K03327|4.10e-317|cmo:103482789|(RefSeq) protein DETOXIFICATION 35; K03327 multidrug resistance protein, MATE family	[R]	General function prediction only	MatE	Protein DETOXIFICATION 35 OS=Arabidopsis thaliana OX=3702 GN=DTX35 PE=1 SV=1	Protein DETOXIFICATION OS=Cucumis melo OX=3656 GN=LOC103482789 PE=3 SV=1	Protein DETOXIFICATION 35, partial [Cucurbita argyrosperma subsp. sororia]
Cla97C01G013600	Molecular Function: zinc ion binding (GO:0008270);; Molecular Function: oxidoreductase activity (GO:0016491);; Biological Process: oxidation-reduction process (GO:0055114);;	K00001|7.19e-271|cmo:103482770|(RefSeq) alcohol dehydrogenase-like 6; K00001 alcohol dehydrogenase [EC:1.1.1.1]	[Q]	Secondary metabolites biosynthesis, transport and catabolism	Zinc-binding dehydrogenase;; Alcohol dehydrogenase GroES-like domain	Alcohol dehydrogenase-like 6 OS=Arabidopsis thaliana OX=3702 GN=At5g24760 PE=2 SV=2	alcohol dehydrogenase-like 6 OS=Cucumis melo OX=3656 GN=LOC103482770 PE=3 SV=1	alcohol dehydrogenase-like 6 [Benincasa hispida]
Cla97C01G013640	Molecular Function: ATP binding (GO:0005524);; Biological Process: response to wounding (GO:0009611);; Biological Process: response to salt stress (GO:0009651);; Biological Process: response to abscisic acid (GO:0009737);; Cellular Component: external side of plasma membrane (GO:0009897);; Biological Process: stem vascular tissue pattern formation (GO:0010222);; Biological Process: cotyledon vasc…	--	[Q]	Secondary metabolites biosynthesis, transport and catabolism	ABC-2 type transporter;; ABC transporter;; ABC-2 type transporter;; AAA domain, putative AbiEii toxin, Type IV TA system;; P-loop containing region of AAA domain	ABC transporter G family member 11 OS=Arabidopsis thaliana OX=3702 GN=ABCG11 PE=1 SV=1	ABC transporter G family member 11 OS=Cucumis melo OX=3656 GN=LOC103482752 PE=4 SV=1	ABC transporter G family member 11 [Benincasa hispida]
Cla97C01G013690	Molecular Function: transporter activity (GO:0005215);; Biological Process: transport (GO:0006810);; Cellular Component: integral component of membrane (GO:0016021);;	K09873|5.34e-192|cmo:103482730|(RefSeq) probable aquaporin TIP3-2; K09873 aquaporin TIP	[G]	Carbohydrate transport and metabolism	Major intrinsic protein	Probable aquaporin TIP3-2 OS=Arabidopsis thaliana OX=3702 GN=TIP3-2 PE=2 SV=1	probable aquaporin TIP3-2 OS=Cucumis melo OX=3656 GN=LOC103482730 PE=3 SV=1	aquaporin TIP3-1 [Cucumis melo]
Cla97C01G013710	Molecular Function: protein serine/threonine kinase activity (GO:0004674);; Molecular Function: ATP binding (GO:0005524);; Biological Process: protein phosphorylation (GO:0006468);;	K07178|0.0|cmo:103482696|(RefSeq) serine/threonine-protein kinase RIO1-like; K07178 RIO kinase 1 [EC:2.7.11.1]	[TD]	--	RIO1 family;; cwf18 pre-mRNA splicing factor	Serine/threonine-protein kinase rio1 OS=Dictyostelium discoideum OX=44689 GN=rio1 PE=3 SV=1	Serine/threonine-protein kinase RIO1 OS=Cucumis melo OX=3656 GN=LOC103482696 PE=3 SV=1	PREDICTED: serine/threonine-protein kinase RIO1-like [Cucumis melo]
Cla97C01G013740	--	--	--	--	BRO1-like domain	--	uncharacterized protein LOC103482636 OS=Cucumis melo OX=3656 GN=LOC103482636 PE=4 SV=1	uncharacterized protein LOC101207897 isoform X1 [Cucumis sativus]
Cla97C01G013760	Molecular Function: endopeptidase inhibitor activity (GO:0004866);; Biological Process: negative regulation of endopeptidase activity (GO:0010951);;	--	--	--	Trypsin and protease inhibitor	Kunitz trypsin inhibitor 5 OS=Arabidopsis thaliana OX=3702 GN=KTI5 PE=2 SV=1	Tumor-related protein OS=Cucumis sativus OX=3659 GN=Csa_1G043200 PE=4 SV=1	kunitz trypsin inhibitor 5-like [Benincasa hispida]
Cla97C01G013770	--	--	--	--	GRAM domain	GEM-like protein 4 OS=Arabidopsis thaliana OX=3702 GN=At5g08350 PE=2 SV=1	GEM-like protein 4 isoform X1 OS=Cucumis melo OX=3656 GN=LOC103482572 PE=4 SV=1	GEM-like protein 4 isoform X1 [Benincasa hispida]
Cla97C01G013780	--	K03009|3.64e-24|rcu:8272277|(RefSeq) DNA-directed RNA polymerases II, IV and V subunit 12; K03009 DNA-directed RNA polymerases I, II, and III subunit RPABC4	[K]	Transcription	Protein of unknown function (DUF789);; DNA directed RNA polymerase, 7 kDa subunit	DNA-directed RNA polymerases II, IV and V subunit 12 OS=Arabidopsis thaliana OX=3702 GN=NRPB12 PE=1 SV=1	Uncharacterized protein OS=Cucumis sativus OX=3659 GN=Csa_1G043170 PE=4 SV=1	uncharacterized protein LOC120083142 isoform X1 [Benincasa hispida]
Cla97C01G013870	--	--	[R]	General function prediction only	--	--	uncharacterized protein LOC103504667 isoform X1 OS=Cucumis melo OX=3656 GN=LOC103504667 PE=4 SV=1	uncharacterized protein LOC120082771 isoform X1 [Benincasa hispida]
Cla97C01G013900	--	K22066|2.14e-51|adu:107489964|(RefSeq) protein BOLA1, chloroplastic; K22066 BolA-like protein 1	[T]	Signal transduction mechanisms	BolA-like protein	SufE-like protein 1, chloroplastic/mitochondrial OS=Arabidopsis thaliana OX=3702 GN=SUFE1 PE=1 SV=2	Uncharacterized protein OS=Cucumis sativus OX=3659 GN=Csa_1G043070 PE=3 SV=1	hypothetical protein Csa_014195 [Cucumis sativus]
Cla97C01G013950	Molecular Function: double-stranded DNA binding (GO:0003690);; Cellular Component: mitochondrion (GO:0005739);; Biological Process: regulation of transcription, DNA-templated (GO:0006355);; Cellular Component: chloroplast (GO:0009507);;	K06620|1.31e-175|csv:101212480|(RefSeq) transcription factor E2FA isoform X1; K06620 transcription factor E2F3	[KR]	--	mTERF	--	transcription termination factor MTEF1, chloroplastic OS=Cucumis melo OX=3656 GN=LOC107991918 PE=4 SV=1	transcription termination factor MTEF1 [Cucumis melo var. makuwa]
Cla97C01G013975	Cellular Component: integral component of membrane (GO:0016021);;	--	--	--	Late embryogenesis abundant protein	NDR1/HIN1-like protein 10 OS=Arabidopsis thaliana OX=3702 GN=NHL10 PE=2 SV=1	NDR1/HIN1-Like protein 3-like OS=Cucumis melo OX=3656 GN=LOC103500931 PE=4 SV=1	NDR1/HIN1-like protein 3 [Benincasa hispida]
Cla97C01G013980	Molecular Function: aspartic-type endopeptidase activity (GO:0004190);; Biological Process: proteolysis (GO:0006508);;	--	[O]	Posttranslational modification, protein turnover, chaperones	Xylanase inhibitor C-terminal;; Xylanase inhibitor N-terminal;; Eukaryotic aspartyl protease	Probable aspartic proteinase GIP2 OS=Nicotiana benthamiana OX=4100 GN=GIP2 PE=1 SV=1	Uncharacterized protein OS=Cucumis sativus OX=3659 GN=Csa_6G454470 PE=3 SV=1	probable aspartyl protease At4g16563 [Benincasa hispida]
Cla97C01G013990	Cellular Component: integral component of membrane (GO:0016021);;	--	--	--	Late embryogenesis abundant protein	NDR1/HIN1-like protein 1 OS=Arabidopsis thaliana OX=3702 GN=NHL1 PE=2 SV=1	NDR1/HIN1-like protein 12 OS=Cucumis melo OX=3656 GN=LOC103500933 PE=4 SV=1	NDR1/HIN1-like protein 1 [Benincasa hispida]
Cla97C01G014000	--	K07195|0.0|cmo:103500934|(RefSeq) exocyst complex component EXO70A1; K07195 exocyst complex component 7	[U]	Intracellular trafficking, secretion, and vesicular transport	Exo70 exocyst complex subunit	Exocyst complex component EXO70A1 OS=Arabidopsis thaliana OX=3702 GN=EXO70A1 PE=1 SV=1	Exocyst subunit Exo70 family protein OS=Cucumis melo OX=3656 GN=LOC103500934 PE=3 SV=1	PREDICTED: exocyst complex component EXO70A1 isoform X2 [Cucumis melo]
Cla97C01G014010	--	K09480|0.0|csv:101218383|(RefSeq) digalactosyldiacylglycerol synthase 1, chloroplastic; K09480 digalactosyldiacylglycerol synthase [EC:2.4.1.241]	--	--	Ribosomal protein S8e;; Glycosyl transferases group 1;; Glycosyl transferases group 1	Digalactosyldiacylglycerol synthase 1, chloroplastic OS=Glycine max OX=3847 GN=DGD1 PE=2 SV=1	Uncharacterized protein OS=Cucumis sativus OX=3659 GN=Csa_6G476710 PE=4 SV=1	Digalactosyldiacylglycerol synthase 1, chloroplastic, partial [Cucurbita argyrosperma subsp. argyrosperma]
Cla97C01G014080	--	--	--	--	SAM domain (Sterile alpha motif);; SAM domain (Sterile alpha motif)	--	uncharacterized protein LOC103500944 OS=Cucumis melo OX=3656 GN=LOC103500944 PE=4 SV=1	uncharacterized protein LOC120072539 [Benincasa hispida]
Cla97C01G014110	Molecular Function: nucleotide binding (GO:0000166);; Molecular Function: DNA binding (GO:0003677);; Molecular Function: DNA-directed DNA polymerase activity (GO:0003887);; Biological Process: DNA replication (GO:0006260);; Molecular Function: 3'-5' exonuclease activity (GO:0008408);; Biological Process: DNA biosynthetic process (GO:0071897);; Biological Process: nucleic acid phosphodiester bond …	K02327|0.0|cmo:103500947|(RefSeq) DNA polymerase delta catalytic subunit; K02327 DNA polymerase delta subunit 1 [EC:2.7.7.7]	[L]	Replication, recombination and repair	DNA polymerase family B;; DNA polymerase family B, exonuclease domain	DNA polymerase delta catalytic subunit OS=Glycine max OX=3847 GN=POLD1 PE=2 SV=1	DNA polymerase OS=Cucumis melo OX=3656 GN=LOC103500947 PE=3 SV=1	PREDICTED: DNA polymerase delta catalytic subunit [Cucumis melo]
Cla97C01G014120	Biological Process: tRNA wobble uridine modification (GO:0002098);; Molecular Function: oxidoreductase activity (GO:0016491);; Molecular Function: flavin adenine dinucleotide binding (GO:0050660);; Biological Process: oxidation-reduction process (GO:0055114);;	K03495|0.0|csv:101219572|(RefSeq) uncharacterized protein LOC101219572 isoform X1; K03495 tRNA uridine 5-carboxymethylaminomethyl modification enzyme	[J]	Translation, ribosomal structure and biogenesis	Glucose inhibited division protein A;; tRNA modifying enzyme MnmG/GidA C-terminal domain;; FAD dependent oxidoreductase;; Pyridine nucleotide-disulphide oxidoreductase;; FAD binding domain	tRNA uridine 5-carboxymethylaminomethyl modification enzyme MnmG OS=Synechococcus elongatus (strain PCC 7942 / FACHB-805) OX=1140 GN=mnmG PE=3 SV=1	Uncharacterized protein OS=Cucumis sativus OX=3659 GN=Csa_6G476120 PE=3 SV=1	tRNA uridine 5-carboxymethylaminomethyl modification enzyme MnmG isoform X1 [Benincasa hispida]
Cla97C01G014160	Molecular Function: iron ion binding (GO:0005506);; Molecular Function: oxidoreductase activity (GO:0016491);; Biological Process: oxidation-reduction process (GO:0055114);;	K05282|3.62e-175|egr:104416031|(RefSeq) gibberellin 20 oxidase 2; K05282 gibberellin-44 dioxygenase [EC:1.14.11.12]	[QR]	--	2OG-Fe(II) oxygenase superfamily;; non-haem dioxygenase in morphine synthesis N-terminal	Gibberellin 20 oxidase 2 OS=Oryza sativa subsp. indica OX=39946 GN=20ox2 PE=1 SV=1	GA 20-oxidase OS=Cucumis sativus OX=3659 GN=GA20ox2 PE=2 SV=1	gibberellin 20 oxidase 1-D-like [Benincasa hispida]
Cla97C01G014180	Molecular Function: methyltransferase activity (GO:0008168);; Cellular Component: integral component of membrane (GO:0016021);; Biological Process: methylation (GO:0032259);;	K16302|1.33e-175|vvi:100245434|(RefSeq) DUF21 domain-containing protein At1g47330; K16302 metal transporter CNNM	--	--	Putative S-adenosyl-L-methionine-dependent methyltransferase;; Methyltransferase domain	Probable methyltransferase PMT26 OS=Arabidopsis thaliana OX=3702 GN=At5g64030 PE=2 SV=1	Uncharacterized protein OS=Cucumis sativus OX=3659 GN=Csa_6G476050 PE=4 SV=1	probable methyltransferase PMT26 [Benincasa hispida]
Cla97C01G014190	Cellular Component: integral component of membrane (GO:0016021);;	K03452|2.29e-59|vvi:100250295|(RefSeq) magnesium/proton exchanger; K03452 magnesium/proton exchanger	--	--	GDSL/SGNH-like Acyl-Esterase family found in Pmr5 and Cas1p;; PPR repeat;; PPR repeat family;; PPR repeat;; Pentatricopeptide repeat domain;; PMR5 N terminal Domain	Protein trichome birefringence-like 14 OS=Arabidopsis thaliana OX=3702 GN=TBL14 PE=2 SV=1	Uncharacterized protein OS=Cucumis sativus OX=3659 GN=Csa_6G476040 PE=4 SV=1	pentatricopeptide repeat-containing protein At2g21090-like isoform X1 [Cucurbita pepo subsp. pepo]
Cla97C01G014210	--	--	--	--	--	--	--	--
Cla97C01G014220	--	--	--	--	--	--	--	--
Cla97C01G014230	--	--	--	--	Aspartic acid proteinase inhibitor	--	--	--
Cla97C01G014240	--	--	--	--	Aspartic acid proteinase inhibitor;; Cystatin domain	--	Uncharacterized protein OS=Ensete ventricosum OX=4639 GN=B296_00051059 PE=3 SV=1	hypothetical protein B296_00051059 [Ensete ventricosum]
Cla97C01G014260	--	--	[YU]	--	--	Nuclear pore complex protein NUP155 OS=Arabidopsis thaliana OX=3702 GN=NUP155 PE=1 SV=1	Uncharacterized protein OS=Cucumis sativus OX=3659 GN=Csa_7G280350 PE=4 SV=1	nuclear pore complex protein NUP155-like [Ziziphus jujuba]
Cla97C01G014270	--	--	[YU]	--	Aspartic acid proteinase inhibitor;; Nup133 N terminal like	Nuclear pore complex protein NUP155 OS=Arabidopsis thaliana OX=3702 GN=NUP155 PE=1 SV=1	Uncharacterized protein OS=Cucumis sativus OX=3659 GN=Csa_7G280350 PE=4 SV=1	cysteine proteinase inhibitor 5-like [Cucurbita pepo subsp. pepo]
Cla97C01G014280	--	--	--	--	Aspartic acid proteinase inhibitor	--	--	cysteine proteinase inhibitor 5-like [Benincasa hispida]
Cla97C01G014300	Molecular Function: oxidoreductase activity, acting on the aldehyde or oxo group of donors, disulfide as acceptor (GO:0016624);; Biological Process: oxidation-reduction process (GO:0055114);;	K00166|0.0|cmo:103485287|(RefSeq) 2-oxoisovalerate dehydrogenase subunit alpha 2, mitochondrial; K00166 2-oxoisovalerate dehydrogenase E1 component alpha subunit [EC:1.2.4.4]	[C]	Energy production and conversion	Dehydrogenase E1 component	2-oxoisovalerate dehydrogenase subunit alpha 2, mitochondrial OS=Arabidopsis thaliana OX=3702 GN=At5g09300 PE=1 SV=1	2-oxoisovalerate dehydrogenase subunit alpha 2, mitochondrial OS=Cucumis melo OX=3656 GN=LOC103485287 PE=4 SV=1	2-oxoisovalerate dehydrogenase subunit alpha 2, mitochondrial [Benincasa hispida]
Cla97C01G014340	Cellular Component: photosystem I (GO:0009522);; Biological Process: photosynthesis (GO:0015979);;	K02701|1.97e-117|cmo:103485284|(RefSeq) photosystem I reaction center subunit N, chloroplastic; K02701 photosystem I subunit PsaN	--	--	Photosystem I reaction centre subunit N (PSAN or PSI-N)	Photosystem I reaction center subunit N, chloroplastic OS=Arabidopsis thaliana OX=3702 GN=PSAN PE=1 SV=2	photosystem I reaction center subunit N, chloroplastic OS=Cucumis melo OX=3656 GN=LOC103485284 PE=4 SV=1	photosystem I reaction center subunit N, chloroplastic isoform X1 [Benincasa hispida]
Cla97C01G014350	Cellular Component: plasma membrane (GO:0005886);; Molecular Function: oxidoreductase activity, acting on NAD(P)H, quinone or similar compound as acceptor (GO:0016655);; Biological Process: oxidation-reduction process (GO:0055114);;	K17065|2.81e-40|smo:SELMODRAFT_437242|(RefSeq) hypothetical protein; K17065 dynamin 1-like protein [EC:3.6.5.5]	--	--	Cyanobacterial and plant NDH-1 subunit O	NAD(P)H-quinone oxidoreductase subunit O, chloroplastic OS=Arabidopsis thaliana OX=3702 GN=ndhO PE=2 SV=1	NAD(P)H-quinone oxidoreductase subunit O, chloroplastic OS=Cucumis melo OX=3656 GN=LOC103485281 PE=4 SV=1	NAD(P)H-quinone oxidoreductase subunit O, chloroplastic isoform X1 [Cucurbita maxima]
Cla97C01G014360	Molecular Function: protein kinase activity (GO:0004672);; Molecular Function: ATP binding (GO:0005524);; Biological Process: protein phosphorylation (GO:0006468);;	K04421|7.33e-251|cit:102607672|(RefSeq) mitogen-activated protein kinase kinase kinase 3; K04421 mitogen-activated protein kinase kinase kinase 3 [EC:2.7.11.25]	[T]	Signal transduction mechanisms	Protein kinase domain;; Protein tyrosine and serine/threonine kinase	Mitogen-activated protein kinase kinase kinase 3 OS=Arabidopsis thaliana OX=3702 GN=MAPKKK3 PE=1 SV=1	mitogen-activated protein kinase kinase kinase YODA isoform X1 OS=Cucumis melo OX=3656 GN=LOC103485282 PE=4 SV=1	PREDICTED: mitogen-activated protein kinase kinase kinase YODA isoform X1 [Cucumis melo]
Cla97C01G014420	Molecular Function: ATP binding (GO:0005524);;	--	[O]	Posttranslational modification, protein turnover, chaperones	ATPase family associated with various cellular activities (AAA);; AAA+ lid domain;; Holliday junction DNA helicase RuvB P-loop domain;; AAA domain (Cdc48 subfamily)	Probable inactive ATP-dependent zinc metalloprotease FTSHI 4, chloroplastic OS=Arabidopsis thaliana OX=3702 GN=FTSHI4 PE=1 SV=1	probable inactive ATP-dependent zinc metalloprotease FTSHI 4, chloroplastic isoform X1 OS=Cucumis melo OX=3656 GN=LOC103485274 PE=4 SV=1	probable inactive ATP-dependent zinc metalloprotease FTSHI 4, chloroplastic [Benincasa hispida]
Cla97C01G014430	--	--	[R]	General function prediction only	Aminotransferase class-V	--	uncharacterized protein LOC103485275 OS=Cucumis melo OX=3656 GN=LOC103485275 PE=4 SV=1	probable cysteine desulfurase [Benincasa hispida]
Cla97C01G014510	Molecular Function: ubiquitin-protein transferase activity (GO:0004842);; Biological Process: protein ubiquitination (GO:0016567);;	--	--	--	U-box domain	U-box domain-containing protein 27 OS=Arabidopsis thaliana OX=3702 GN=PUB27 PE=2 SV=1	RING-type E3 ubiquitin transferase OS=Cucumis melo OX=3656 GN=LOC103485262 PE=4 SV=1	U-box domain-containing protein 27 [Benincasa hispida]
Cla97C01G014530	--	--	[R]	General function prediction only	Tetratricopeptide repeat;; Tetratricopeptide repeat;; Tetratricopeptide repeat;; Tetratricopeptide repeat;; Tetratricopeptide repeat;; Tetratricopeptide repeat	Protein TONSOKU OS=Citrus unshiu OX=55188 GN=TSK PE=1 SV=1	Uncharacterized protein OS=Cucumis sativus OX=3659 GN=Csa_6G484520 PE=4 SV=1	protein TONSOKU [Benincasa hispida]
Cla97C01G014580	Molecular Function: ATP binding (GO:0005524);;	K10355|2.77e-252|cmo:103485254|(RefSeq) actin-7; K10355 actin, other eukaryote	[Z]	Cytoskeleton	Actin	Actin-7 OS=Arabidopsis thaliana OX=3702 GN=ACT7 PE=1 SV=1	Actin7a (Fragment) OS=Vernicia fordii OX=73154 GN=ACT7a PE=2 SV=1	actin7a, partial [Vernicia fordii]
Cla97C01G014620	Cellular Component: membrane (GO:0016020);;	--	--	--	EamA-like transporter family	WAT1-related protein At5g64700 OS=Arabidopsis thaliana OX=3702 GN=At5g64700 PE=2 SV=1	WAT1-related protein OS=Cucumis melo OX=3656 GN=LOC103485246 PE=3 SV=1	WAT1-related protein At5g64700 [Cucumis sativus]
Cla97C01G014630	Cellular Component: integral component of membrane (GO:0016021);; Molecular Function: transmembrane transporter activity (GO:0022857);; Biological Process: transmembrane transport (GO:0055085);;	--	--	--	EamA-like transporter family	WAT1-related protein At5g64700 OS=Arabidopsis thaliana OX=3702 GN=At5g64700 PE=2 SV=1	WAT1-related protein OS=Cucumis melo OX=3656 GN=LOC103485365 PE=3 SV=1	WAT1-related protein At5g64700-like [Benincasa hispida]
Cla97C01G014660	Molecular Function: DNA binding (GO:0003677);; Cellular Component: nucleus (GO:0005634);; Biological Process: transcription, DNA-templated (GO:0006351);;	--	--	--	TFIIS helical bundle-like domain	Probable mediator of RNA polymerase II transcription subunit 26c OS=Arabidopsis thaliana OX=3702 GN=MED26C PE=1 SV=1	probable mediator of RNA polymerase II transcription subunit 26c OS=Cucumis melo OX=3656 GN=LOC103485244 PE=4 SV=1	probable mediator of RNA polymerase II transcription subunit 26c [Benincasa hispida]
Cla97C01G014690	--	K13124|1.28e-140|cmo:103485242|(RefSeq) WD repeat domain-containing protein 83; K13124 mitogen-activated protein kinase organizer 1	[S]	Function unknown	WD domain, G-beta repeat;; Anaphase-promoting complex subunit 4 WD40 domain	WD repeat domain-containing protein 83 OS=Rattus norvegicus OX=10116 GN=Wdr83 PE=1 SV=1	WD repeat domain-containing protein 83 OS=Cucumis melo OX=3656 GN=LOC103485242 PE=4 SV=1	PREDICTED: WD repeat domain-containing protein 83 [Cucumis melo]
Cla97C01G014720	--	--	--	--	--	--	Uncharacterized protein OS=Cucumis sativus OX=3659 GN=Csa_6G486710 PE=4 SV=1	uncharacterized protein LOC116404425 [Cucumis sativus]
Cla97C01G014730	Molecular Function: nucleic acid binding (GO:0003676);;	--	[S]	Function unknown	Alba;; Rpp20 subunit of nuclear RNase MRP and P	--	Uncharacterized protein OS=Cucumis sativus OX=3659 GN=Csa_6G486720 PE=4 SV=1	uncharacterized protein LOC111496756 isoform X4 [Cucurbita maxima]
Cla97C01G014740	Molecular Function: nucleotide binding (GO:0000166);; Molecular Function: RNA binding (GO:0003723);; Cellular Component: nucleus (GO:0005634);; Biological Process: mRNA processing (GO:0006397);;	K13091|4.83e-251|csv:101210603|(RefSeq) RNA-binding protein 39 isoform X3; K13091 RNA-binding protein 23/39	[K]	Transcription	RNA recognition motif. (a.k.a. RRM, RBD, or RNP domain);; linker between RRM2 and RRM3 domains in RBM39 protein	RNA-binding protein 39 OS=Pongo abelii OX=9601 GN=RBM39 PE=2 SV=1	RNA-binding protein 39 isoform X4 OS=Cucumis melo OX=3656 GN=LOC103485239 PE=4 SV=1	RNA-binding protein 39 isoform X2 [Benincasa hispida]
Cla97C01G014750	Cellular Component: integral component of membrane (GO:0016021);;	--	--	--	Protein of unknown function (DUF502)	Protein LIKE COV 2 OS=Arabidopsis thaliana OX=3702 GN=LCV2 PE=2 SV=1	Uncharacterized protein OS=Cucumis sativus OX=3659 GN=Csa_6G486740 PE=4 SV=1	Protein LIKE COV 2, partial [Cucurbita argyrosperma subsp. sororia]
Cla97C01G014805	--	--	--	--	--	--	Uncharacterized protein OS=Gossypium raimondii OX=29730 GN=B456_003G048600 PE=4 SV=1	hypothetical protein SDJN03_04864, partial [Cucurbita argyrosperma subsp. sororia]
Cla97C01G014810	Molecular Function: 3-dehydroquinate dehydratase activity (GO:0003855);; Molecular Function: shikimate 3-dehydrogenase (NADP+) activity (GO:0004764);; Biological Process: oxidation-reduction process (GO:0055114);;	K13832|0.0|cmo:103484671|(RefSeq) bifunctional 3-dehydroquinate dehydratase/shikimate dehydrogenase, chloroplastic-like; K13832 3-dehydroquinate dehydratase / shikimate dehydrogenase [EC:1.1.1.25]	[E]	Amino acid transport and metabolism	Type I 3-dehydroquinase;; Shikimate dehydrogenase substrate binding domain;; Shikimate 5'-dehydrogenase C-terminal domain	Bifunctional 3-dehydroquinate dehydratase/shikimate dehydrogenase, chloroplastic OS=Arabidopsis thaliana OX=3702 GN=EMB3004 PE=1 SV=1	bifunctional 3-dehydroquinate dehydratase/shikimate dehydrogenase, chloroplastic-like OS=Cucumis melo OX=3656 GN=LOC103484671 PE=3 SV=1	bifunctional 3-dehydroquinate dehydratase/shikimate dehydrogenase, chloroplastic-like isoform X1 [Benincasa hispida]
Cla97C01G014860	Molecular Function: protein serine/threonine kinase activity (GO:0004674);; Molecular Function: ATP binding (GO:0005524);; Biological Process: protein phosphorylation (GO:0006468);;	K08819|0.0|csv:101207096|(RefSeq) probable serine/threonine-protein kinase At1g54610; K08819 cyclin-dependent kinase 12/13 [EC:2.7.11.23]	[D]	Cell cycle control, cell division, chromosome partitioning	Protein kinase domain;; Protein tyrosine and serine/threonine kinase;; ABC1 atypical kinase-like domain	Probable serine/threonine-protein kinase At1g54610 OS=Arabidopsis thaliana OX=3702 GN=At1g54610 PE=1 SV=1	Uncharacterized protein OS=Cucumis sativus OX=3659 GN=Csa_6G486840 PE=4 SV=1	probable serine/threonine-protein kinase At1g54610 [Benincasa hispida]
Cla97C01G014890	Molecular Function: nucleotide-sugar transmembrane transporter activity (GO:0005338);; Biological Process: nucleotide-sugar transmembrane transport (GO:0015780);; Cellular Component: integral component of membrane (GO:0016021);; Biological Process: nucleotide transmembrane transport (GO:1901679);;	K26224|3.12e-192|rcu:8263542|(RefSeq) UDP-rhamnose/UDP-galactose transporter 4; K26224 UDP-rhamnose/UDP-galactose transporter	[GE]	--	Triose-phosphate Transporter family	UDP-rhamnose/UDP-galactose transporter 4 OS=Arabidopsis thaliana OX=3702 GN=URGT4 PE=1 SV=1	UDP-galactose transporter 2 OS=Cucumis melo OX=3656 GN=LOC103484678 PE=4 SV=1	UDP-rhamnose/UDP-galactose transporter 4-like [Benincasa hispida]
Cla97C01G014900	Molecular Function: protein serine/threonine kinase activity (GO:0004674);; Molecular Function: ATP binding (GO:0005524);; Biological Process: protein phosphorylation (GO:0006468);; Cellular Component: integral component of membrane (GO:0016021);;	K13415|0.0|csv:101209118|(RefSeq) systemin receptor SR160 precursor; K13415 protein brassinosteroid insensitive 1 [EC:2.7.11.1]	--	--	Protein kinase domain;; Protein tyrosine and serine/threonine kinase;; Leucine rich repeat;; Leucine Rich repeats (2 copies);; Brassinosteroid receptor island domain;; Leucine Rich Repeat;; Leucine rich repeat N-terminal domain;; Leucine Rich repeat;; ABC1 atypical kinase-like domain	Protein BRASSINOSTEROID INSENSITIVE 1 OS=Arabidopsis thaliana OX=3702 GN=BRI1 PE=1 SV=1	Brassinosteroid insensitive 1 protein OS=Cucumis sativus OX=3659 GN=bri1 PE=2 SV=1	protein BRASSINOSTEROID INSENSITIVE 1 [Cucumis melo var. makuwa]
Cla97C01G014920	--	K19026|0.0|csv:101206379|(RefSeq) uncharacterized protein LOC101206379; K19026 spatacsin	[S]	Function unknown	Spatacsin C-terminus;; Glycosyl hydrolases family 17;; X8 domain	Glucan endo-1,3-beta-glucosidase 8 OS=Arabidopsis thaliana OX=3702 GN=At1g64760 PE=2 SV=2	Uncharacterized protein OS=Cucumis sativus OX=3659 GN=Csa_6G486890 PE=4 SV=1	uncharacterized protein LOC120072742 [Benincasa hispida]
Cla97C01G014980	Molecular Function: structural molecule activity (GO:0005198);; Biological Process: iron-sulfur cluster assembly (GO:0016226);; Molecular Function: iron-sulfur cluster binding (GO:0051536);;	K22063|7.97e-113|cmo:103484688|(RefSeq) iron-sulfur assembly protein IscA, chloroplastic; K22063 iron-sulfur cluster assembly 1	[P]	Inorganic ion transport and metabolism	Iron-sulphur cluster biosynthesis	Iron-sulfur assembly protein IscA, chloroplastic OS=Arabidopsis thaliana OX=3702 GN=ISCA PE=2 SV=2	iron-sulfur assembly protein IscA, chloroplastic OS=Cucumis melo OX=3656 GN=LOC103484688 PE=4 SV=1	iron-sulfur assembly protein IscA, chloroplastic-like [Cucurbita moschata]
Cla97C01G015010	Molecular Function: protein serine/threonine kinase activity (GO:0004674);; Molecular Function: ATP binding (GO:0005524);; Biological Process: protein phosphorylation (GO:0006468);;	--	[T]	Signal transduction mechanisms	Protein kinase domain;; Protein tyrosine and serine/threonine kinase	Protein kinase STUNTED OS=Arabidopsis thaliana OX=3702 GN=STU PE=2 SV=1	Uncharacterized protein OS=Cucumis sativus OX=3659 GN=Csa_6G486970 PE=4 SV=1	uncharacterized protein LOC120072917 isoform X2 [Benincasa hispida]
Cla97C01G015030	--	K02183|4.42e-29|apro:F751_0028|(RefSeq) Calmodulin; K02183 calmodulin	--	--	--	Uncharacterized protein At5g64816 OS=Arabidopsis thaliana OX=3702 GN=At5g64816 PE=2 SV=1	Uncharacterized protein OS=Cucumis sativus OX=3659 GN=Csa_6G486990 PE=4 SV=1	uncharacterized protein At5g64816-like isoform X1 [Cucurbita maxima]
Cla97C01G015075	--	K04508|2.74e-19|gmx:100810406|(RefSeq) WD40 repeat-containing protein HOS15 isoform X1; K04508 transducin (beta)-like 1	[R]	General function prediction only	gag-polypeptide of LTR copia-type	Retrovirus-related Pol polyprotein from transposon RE1 OS=Arabidopsis thaliana OX=3702 GN=RE1 PE=2 SV=1	Retrovirus-related Pol polyprotein from transposon TNT 1-94 OS=Trifolium pratense OX=57577 GN=L195_g034552 PE=4 SV=1	retrovirus-related Pol polyprotein from transposon TNT 1-94 [Trifolium pratense]
Cla97C01G015090	Molecular Function: monooxygenase activity (GO:0004497);; Molecular Function: iron ion binding (GO:0005506);; Cellular Component: integral component of membrane (GO:0016021);; Molecular Function: oxidoreductase activity, acting on paired donors, with incorporation or reduction of molecular oxygen (GO:0016705);; Molecular Function: heme binding (GO:0020037);; Biological Process: oxidation-reductio…	K15405|5.26e-147|bna:106353458|(RefSeq) alkane hydroxylase MAH1-like; K15405 midchain alkane hydroxylase	[QI]	--	Cytochrome P450	Alkane hydroxylase MAH1 OS=Arabidopsis thaliana OX=3702 GN=CYP96A15 PE=2 SV=1	Uncharacterized protein OS=Cucumis sativus OX=3659 GN=Csa_6G487530 PE=3 SV=1	alkane hydroxylase MAH1-like isoform X1 [Benincasa hispida]
Cla97C01G015110	Molecular Function: monooxygenase activity (GO:0004497);; Molecular Function: iron ion binding (GO:0005506);; Cellular Component: integral component of membrane (GO:0016021);; Molecular Function: oxidoreductase activity, acting on paired donors, with incorporation or reduction of molecular oxygen (GO:0016705);; Molecular Function: heme binding (GO:0020037);; Biological Process: oxidation-reductio…	--	[QI]	--	Cytochrome P450	Alkane hydroxylase MAH1 OS=Arabidopsis thaliana OX=3702 GN=CYP96A15 PE=2 SV=1	Uncharacterized protein OS=Cucumis sativus OX=3659 GN=Csa_6G487560 PE=3 SV=1	alkane hydroxylase MAH1-like [Benincasa hispida]
Cla97C01G015120	Molecular Function: ATP binding (GO:0005524);; Molecular Function: ATPase activity (GO:0016887);;	K06184|1.67e-64|vcn:VOLCADRAFT_106187|(RefSeq) hypothetical protein; K06184 ATP-binding cassette, subfamily F, member 1	[R]	General function prediction only	ABC transporter;; ABC transporter;; AAA domain, putative AbiEii toxin, Type IV TA system;; ATPase family associated with various cellular activities (AAA)	ABC transporter F family member 5 OS=Arabidopsis thaliana OX=3702 GN=ABCF5 PE=2 SV=1	LOW QUALITY PROTEIN: ABC transporter F family member 5 OS=Cucumis melo OX=3656 GN=LOC103484697 PE=4 SV=1	ABC transporter F family member 5-like isoform X1 [Benincasa hispida]
Cla97C01G015130	--	--	--	--	--	--	Uncharacterized protein OS=Cucumis sativus OX=3659 GN=Csa_6G487580 PE=4 SV=1	uncharacterized protein LOC101206523 [Cucumis sativus]
Cla97C01G015160	Cellular Component: integral component of membrane (GO:0016021);;	--	--	--	--	Stress enhanced protein 2, chloroplastic OS=Arabidopsis thaliana OX=3702 GN=SEP2 PE=2 SV=1	stress enhanced protein 2, chloroplastic OS=Cucumis melo OX=3656 GN=LOC103484700 PE=4 SV=1	stress enhanced protein 2, chloroplastic [Benincasa hispida]
Cla97C01G015200	Molecular Function: ATP binding (GO:0005524);;	K10579|2.56e-136|csv:101205966|(RefSeq) NEDD8-conjugating enzyme Ubc12; K10579 ubiquitin-conjugating enzyme E2 M [EC:2.3.2.34]	[O]	Posttranslational modification, protein turnover, chaperones	Ubiquitin-conjugating enzyme	NEDD8-conjugating enzyme Ubc12 OS=Arabidopsis thaliana OX=3702 GN=RCE1 PE=1 SV=1	Uncharacterized protein OS=Cucumis sativus OX=3659 GN=Csa_6G487630 PE=3 SV=1	NEDD8-conjugating enzyme Ubc12 [Benincasa hispida]
Cla97C01G015210	--	K01404|1.59e-50|sind:105166296|(RefSeq) uncharacterized protein LOC105166296; K01404 leishmanolysin [EC:3.4.24.36]	[R]	General function prediction only	Mitochondrial calcium uniporter	Calcium uniporter protein 3, mitochondrial OS=Arabidopsis thaliana OX=3702 GN=At5g66650 PE=2 SV=1	Uncharacterized protein OS=Cucumis sativus OX=3659 GN=Csa_6G487650 PE=4 SV=1	calcium uniporter protein 3, mitochondrial-like [Benincasa hispida]
Cla97C01G015240	Biological Process: polysaccharide biosynthetic process (GO:0000271);; Cellular Component: Golgi apparatus (GO:0005794);; Molecular Function: transferase activity, transferring glycosyl groups (GO:0016757);;	--	--	--	Glycosyl transferase family 8	Probable galacturonosyltransferase-like 1 OS=Arabidopsis thaliana OX=3702 GN=GATL1 PE=2 SV=1	Hexosyltransferase OS=Cucumis melo OX=3656 GN=LOC103484709 PE=3 SV=1	probable galacturonosyltransferase-like 1 [Benincasa hispida]
Cla97C01G015270	Molecular Function: zinc ion binding (GO:0008270);;	K15032|6.97e-165|cmo:103484712|(RefSeq) transcription termination factor MTERF5, chloroplastic; K15032 mTERF domain-containing protein, mitochondrial	[TZ]	--	Protein DA1;; mTERF;; LIM domain	Protein DA1-related 1 OS=Arabidopsis thaliana OX=3702 GN=DAR1 PE=1 SV=3	protein DA1-related 1-like OS=Cucumis melo OX=3656 GN=LOC103484714 PE=4 SV=1	protein DA1-related 1-like isoform X1 [Benincasa hispida]
Cla97C01G015290	--	--	[K]	Transcription	Associated with HOX;; Homeobox KN domain;; Homeodomain	BEL1-like homeodomain protein 4 OS=Arabidopsis thaliana OX=3702 GN=BLH4 PE=1 SV=2	Uncharacterized protein OS=Cucumis sativus OX=3659 GN=Csa_6G487770 PE=4 SV=1	BEL1-like homeodomain protein 4 [Cucumis sativus]
Cla97C01G015300	--	--	--	--	--	BTB/POZ domain-containing protein At3g50780 OS=Arabidopsis thaliana OX=3702 GN=At3g50780 PE=2 SV=1	BTB/POZ domain-containing protein At3g50780 OS=Cucumis melo OX=3656 GN=LOC103484716 PE=4 SV=1	BTB/POZ domain-containing protein At3g50780 [Benincasa hispida]
Cla97C01G015340	--	--	--	--	Protein of unknown function, DUF547;; Leucine-zipper of ternary complex factor MIP1	--	Uncharacterized protein OS=Cucumis sativus OX=3659 GN=Csa_6G488310 PE=4 SV=1	uncharacterized protein LOC101222802 isoform X2 [Cucumis sativus]
Cla97C01G015350	--	--	--	--	PADRE domain	--	Uncharacterized protein OS=Cucumis sativus OX=3659 GN=Csa_6G488320 PE=4 SV=1	uncharacterized protein LOC120074082 [Benincasa hispida]
Cla97C01G015370	Molecular Function: calcium ion binding (GO:0005509);; Cellular Component: photosystem II oxygen evolving complex (GO:0009654);; Cellular Component: integral component of membrane (GO:0016021);; Cellular Component: extrinsic component of membrane (GO:0019898);; Biological Process: photosystem II stabilization (GO:0042549);;	K02716|2.35e-217|cmo:103484723|(RefSeq) oxygen-evolving enhancer protein 1, chloroplastic; K02716 photosystem II oxygen-evolving enhancer protein 1	--	--	Manganese-stabilising protein / photosystem II polypeptide;; Cold acclimation protein WCOR413;; Cold acclimation protein WCOR413	Oxygen-evolving enhancer protein 1, chloroplastic OS=Nicotiana tabacum OX=4097 GN=PSBO PE=2 SV=1	oxygen-evolving enhancer protein 1, chloroplastic OS=Cucumis melo OX=3656 GN=LOC103484723 PE=4 SV=1	oxygen-evolving enhancer protein 1, chloroplastic [Benincasa hispida]
Cla97C01G015390	--	K15095|7.26e-32|bdi:100839967|(RefSeq) (+)-neomenthol dehydrogenase; K15095 (+)-neomenthol dehydrogenase [EC:1.1.1.208]	--	--	NPH3 family;; BTB/POZ domain	BTB/POZ domain-containing protein At5g66560 OS=Arabidopsis thaliana OX=3702 GN=At5g66560 PE=2 SV=2	Uncharacterized protein OS=Cucumis sativus OX=3659 GN=Csa_6G488360 PE=3 SV=1	BTB/POZ domain-containing protein At5g66560 [Benincasa hispida]
Cla97C01G015430	--	--	[U]	Intracellular trafficking, secretion, and vesicular transport	SHR-binding domain of vacuolar-sorting associated protein 13;; Vacuolar-sorting-associated 13 protein C-terminal	--	uncharacterized protein LOC103484730 isoform X2 OS=Cucumis melo OX=3656 GN=LOC103484730 PE=4 SV=1	uncharacterized protein LOC120072502 isoform X2 [Benincasa hispida]
Cla97C01G015460	--	K00784|2.34e-187|csv:101213870|(RefSeq) LOW QUALITY PROTEIN: tRNase Z TRZ1; K00784 ribonuclease Z [EC:3.1.26.11]	--	--	Beta-lactamase superfamily domain	tRNase Z TRZ1 OS=Arabidopsis thaliana OX=3702 GN=TRZ1 PE=1 SV=3	nuclear ribonuclease Z OS=Cucumis melo OX=3656 GN=LOC103497261 PE=4 SV=1	nuclear ribonuclease Z [Cucumis melo var. makuwa]
Cla97C01G015470	Molecular Function: RNA binding (GO:0003723);; Molecular Function: structural constituent of ribosome (GO:0003735);; Cellular Component: mitochondrion (GO:0005739);; Biological Process: translation (GO:0006412);; Cellular Component: chloroplast (GO:0009507);; Cellular Component: small ribosomal subunit (GO:0015935);;	K02982|4.70e-24|csv:3429314|(RefSeq) ribosomal protein S3; K02982 small subunit ribosomal protein S3	--	--	Ribosomal protein S3, C-terminal domain	30S ribosomal protein S3, chloroplastic OS=Cucumis sativus OX=3659 GN=rps3 PE=3 SV=1	30S ribosomal protein S3, chloroplastic OS=Cucumis sativus OX=3659 GN=Csa_4G154310 PE=3 SV=1	hypothetical protein Csa_014867, partial [Cucumis sativus]
Cla97C01G015480	--	K15032|3.65e-163|cmo:103484733|(RefSeq) uncharacterized LOC103484733; K15032 mTERF domain-containing protein, mitochondrial	[KR]	--	mTERF	--	LOW QUALITY PROTEIN: uncharacterized protein LOC103484733 OS=Cucumis melo OX=3656 GN=LOC103484733 PE=4 SV=1	uncharacterized protein LOC111024679 [Momordica charantia]
Cla97C01G015495	--	--	--	--	F-box domain;; F-box-like	--	F-box protein At3g07870-like OS=Cucumis melo OX=3656 GN=LOC103498749 PE=4 SV=1	PREDICTED: F-box protein At3g07870-like [Cucumis melo]
Cla97C01G015510	--	--	--	--	B3 DNA binding domain	Putative B3 domain-containing protein Os03g0621600 OS=Oryza sativa subsp. japonica OX=39947 GN=Os03g0621600 PE=3 SV=1	putative B3 domain-containing protein At5g66980 isoform X1 OS=Cucumis melo OX=3656 GN=LOC103484736 PE=4 SV=1	putative B3 domain-containing protein At5g66980 [Benincasa hispida]
Cla97C01G015520	--	--	--	--	B3 DNA binding domain;; Domain of unknown function (DUF1985)	B3 domain-containing transcription factor VRN1 OS=Arabidopsis thaliana OX=3702 GN=VRN1 PE=1 SV=1	uncharacterized protein LOC103484737 isoform X7 OS=Cucumis melo OX=3656 GN=LOC103484737 PE=4 SV=1	uncharacterized protein LOC120074618 isoform X2 [Benincasa hispida]
Cla97C01G015540	Biological Process: transcription, DNA-templated (GO:0006351);;	--	--	--	B3 DNA binding domain	--	Uncharacterized protein OS=Cucumis sativus OX=3659 GN=Csa_6G489980 PE=4 SV=1	B3 domain-containing transcription factor VRN1 isoform X1 [Cucumis sativus]
Cla97C01G015570	--	K06634|8.30e-192|csv:101220754|(RefSeq) cyclin-H1-1 isoform X1; K06634 cyclin H	[DKL]	--	Cyclin, N-terminal domain;; Cyclin C-terminal domain;; Transcription factor TFIIB repeat	Cyclin-H1-1 OS=Arabidopsis thaliana OX=3702 GN=CYCH1-1 PE=1 SV=1	Uncharacterized protein OS=Cucumis sativus OX=3659 GN=Csa_6G490020 PE=3 SV=1	cyclin-H1-1 isoform X1 [Benincasa hispida]
Cla97C01G015580	Molecular Function: DNA binding (GO:0003677);; Biological Process: regulation of transcription, DNA-templated (GO:0006355);;	K16222|2.61e-25|brp:103855006|(RefSeq) cyclic dof factor 1; K16222 Dof zinc finger protein DOF5.5	--	--	Dof domain, zinc finger	Dof zinc finger protein DOF3.4 OS=Arabidopsis thaliana OX=3702 GN=DOF3.4 PE=1 SV=2	Uncharacterized protein OS=Cucumis sativus OX=3659 GN=Csa_6G490030 PE=4 SV=1	dof zinc finger protein DOF3.4-like [Benincasa hispida]
Cla97C01G015610	--	--	--	--	Alpha/beta hydrolase family;; alpha/beta hydrolase fold;; Serine aminopeptidase, S33;; PGAP1-like protein;; Serine hydrolase;; Alpha/beta hydrolase family;; Lipase (class 3);; Prolyl oligopeptidase family;; Alpha/beta hydrolase;; Putative serine esterase (DUF676);; Lecithin:cholesterol acyltransferase;; Lipid-droplet associated hydrolase;; Serine carboxypeptidase S28;; Alpha/beta hydrolase of unk…	Salicylic acid-binding protein 2 OS=Nicotiana tabacum OX=4097 GN=SABP2 PE=1 SV=1	Uncharacterized protein OS=Arachis hypogaea OX=3818 GN=Ahy_A01g004878 PE=4 SV=1	Salicylic acid-binding protein 2, partial [Cucurbita argyrosperma subsp. argyrosperma]
Cla97C01G015670	Molecular Function: DNA binding (GO:0003677);; Biological Process: regulation of transcription, DNA-templated (GO:0006355);;	K16222|2.88e-23|brp:103855006|(RefSeq) cyclic dof factor 1; K16222 Dof zinc finger protein DOF5.5	--	--	Dof domain, zinc finger	Dof zinc finger protein DOF3.1 OS=Arabidopsis thaliana OX=3702 GN=DOF3.1 PE=2 SV=2	dof zinc finger protein DOF5.3-like OS=Cucumis melo OX=3656 GN=LOC103484752 PE=4 SV=1	PREDICTED: dof zinc finger protein DOF5.3-like [Cucumis melo]
Cla97C01G015680	Molecular Function: copper ion binding (GO:0005507);; Molecular Function: L-ascorbate oxidase activity (GO:0008447);; Cellular Component: plant-type cell wall (GO:0009505);; Biological Process: oxidation-reduction process (GO:0055114);;	--	[Q]	Secondary metabolites biosynthesis, transport and catabolism	Multicopper oxidase;; Multicopper oxidase;; Multicopper oxidase	L-ascorbate oxidase homolog OS=Nicotiana tabacum OX=4097 PE=2 SV=1	L-ascorbate oxidase homolog OS=Cucumis melo OX=3656 GN=LOC103484753 PE=4 SV=1	L-ascorbate oxidase homolog [Benincasa hispida]
Cla97C01G015690	Biological Process: defense response (GO:0006952);; Molecular Function: ADP binding (GO:0043531);;	--	--	--	Arabidopsis broad-spectrum mildew resistance protein RPW8;; NB-ARC domain;; GRAM domain	Probable disease resistance protein At5g66890 OS=Arabidopsis thaliana OX=3702 GN=At5g66890 PE=3 SV=1	probable disease resistance protein At5g66900 OS=Cucumis melo OX=3656 GN=LOC103484757 PE=3 SV=1	putative disease resistance protein [Cucumis melo var. makuwa]
Cla97C01G015710	Molecular Function: DNA binding (GO:0003677);; Cellular Component: nucleus (GO:0005634);; Biological Process: regulation of transcription, DNA-templated (GO:0006355);;	--	--	--	Myb-like DNA-binding domain	Transcription factor HHO5 OS=Arabidopsis thaliana OX=3702 GN=HHO5 PE=1 SV=1	uncharacterized protein LOC103484758 OS=Cucumis melo OX=3656 GN=LOC103484758 PE=4 SV=1	transcription factor HHO5 [Benincasa hispida]
Cla97C01G015720	Molecular Function: GTPase activity (GO:0003924);;	--	[Z]	Cytoskeleton	Misato Segment II tubulin-like domain;; Tubulin domain	Protein misato homolog 1 OS=Danio rerio OX=7955 GN=msto1 PE=2 SV=1	protein misato homolog 1 isoform X1 OS=Cucumis melo OX=3656 GN=LOC103484759 PE=4 SV=1	protein misato homolog 1 isoform X1 [Benincasa hispida]
Cla97C01G015730	Molecular Function: protein kinase activity (GO:0004672);; Molecular Function: ATP binding (GO:0005524);; Biological Process: protein phosphorylation (GO:0006468);;	--	[T]	Signal transduction mechanisms	Protein kinase domain;; Protein tyrosine and serine/threonine kinase	Mitogen-activated protein kinase kinase kinase 5 OS=Arabidopsis thaliana OX=3702 GN=MAPKKK5 PE=1 SV=1	mitogen-activated protein kinase kinase kinase YODA isoform X1 OS=Cucumis melo OX=3656 GN=LOC103484760 PE=4 SV=1	mitogen-activated protein kinase kinase kinase 5 isoform X1 [Benincasa hispida]
Cla97C01G015780	--	--	[I]	Lipid transport and metabolism	short chain dehydrogenase;; Enoyl-(Acyl carrier protein) reductase	--	3-ketodihydrosphingosine reductase OS=Cucumis melo OX=3656 GN=LOC103484765 PE=4 SV=1	3-oxoacyl-[acyl-carrier-protein] reductase FabG [Benincasa hispida]
Cla97C01G015790	--	K10756|3.05e-07|adu:107489797|(RefSeq) replication factor C subunit 3; K10756 replication factor C subunit 3/5	--	--	Protein of unknown function, DUF547;; Leucine-zipper of ternary complex factor MIP1	--	Uncharacterized protein OS=Cucumis sativus OX=3659 GN=Csa_6G490260 PE=4 SV=1	uncharacterized protein LOC120074154 isoform X2 [Benincasa hispida]
Cla97C01G015850	--	--	--	--	--	--	Uncharacterized protein OS=Cucumis sativus OX=3659 GN=Csa_6G490830 PE=4 SV=1	uncharacterized protein LOC120073563 [Benincasa hispida]
Cla97C01G015860	--	K03257|1.42e-136|cmo:103484771|(RefSeq) eukaryotic initiation factor 4A-I; K03257 translation initiation factor 4A	[J]	Translation, ribosomal structure and biogenesis	--	--	eukaryotic initiation factor 4A-I isoform X1 OS=Cucumis melo OX=3656 GN=LOC103484771 PE=4 SV=1	eukaryotic initiation factor 4A-I [Benincasa hispida]
Cla97C01G015900	Molecular Function: DNA-binding transcription factor activity (GO:0003700);; Cellular Component: nucleus (GO:0005634);; Biological Process: regulation of transcription, DNA-templated (GO:0006355);; Molecular Function: sequence-specific DNA binding (GO:0043565);;	K09419|1.06e-162|cmo:103484774|(RefSeq) heat shock factor protein HSF24; K09419 heat shock transcription factor, other eukaryote	[K]	Transcription	HSF-type DNA-binding	Heat shock factor protein HSF24 OS=Solanum peruvianum OX=4082 GN=HSF24 PE=2 SV=1	LOW QUALITY PROTEIN: heat shock factor protein HSF24 OS=Cucumis melo OX=3656 GN=LOC103484774 PE=3 SV=1	heat shock factor protein HSF24 [Benincasa hispida]
Cla97C01G015920	--	--	[R]	General function prediction only	Protein of unknown function (DUF1685)	--	Uncharacterized protein OS=Cucumis sativus OX=3659 GN=Csa_6G490880 PE=4 SV=1	uncharacterized protein LOC120072737 [Benincasa hispida]
Cla97C01G015940	--	--	--	--	Remorin, C-terminal region	--	uncharacterized protein LOC103484775 OS=Cucumis melo OX=3656 GN=LOC103484775 PE=4 SV=1	uncharacterized protein LOC120074722 isoform X1 [Benincasa hispida]
Cla97C01G015960	Biological Process: lipid metabolic process (GO:0006629);; Cellular Component: integral component of membrane (GO:0016021);; Molecular Function: hydrolase activity (GO:0016787);;	--	[I]	Lipid transport and metabolism	Lipase (class 3);; Protein of unknown function (DUF2974);; Alpha/beta hydrolase family;; Alpha/beta hydrolase family	Triacylglycerol lipase OBL1 OS=Arabidopsis thaliana OX=3702 GN=OBL1 PE=1 SV=1	Lipase, class 3 OS=Corchorus olitorius OX=93759 GN=COLO4_11425 PE=4 SV=1	hypothetical protein E5676_scaffold255G004760 [Cucumis melo var. makuwa]
Cla97C01G015990	Molecular Function: protein serine/threonine kinase activity (GO:0004674);; Molecular Function: ATP binding (GO:0005524);; Biological Process: protein phosphorylation (GO:0006468);;	--	[T]	Signal transduction mechanisms	Protein kinase domain;; Protein tyrosine and serine/threonine kinase;; ABC1 atypical kinase-like domain	Mitogen-activated protein kinase kinase kinase 20 OS=Arabidopsis thaliana OX=3702 GN=MAPKKK20 PE=1 SV=1	mitogen-activated protein kinase kinase kinase 3-like OS=Cucumis melo OX=3656 GN=LOC103484781 PE=3 SV=1	mitogen-activated protein kinase kinase kinase 17-like [Benincasa hispida]
Cla97C01G016000	Cellular Component: integral component of membrane (GO:0016021);;	--	--	--	Late embryogenesis abundant protein	--	uncharacterized protein LOC103484782 OS=Cucumis melo OX=3656 GN=LOC103484782 PE=4 SV=1	PREDICTED: uncharacterized protein LOC103484782 [Cucumis melo]
Cla97C01G016030	Molecular Function: protein serine/threonine kinase activity (GO:0004674);; Molecular Function: ATP binding (GO:0005524);; Biological Process: protein phosphorylation (GO:0006468);; Cellular Component: integral component of membrane (GO:0016021);;	--	[T]	Signal transduction mechanisms	Protein kinase domain;; Protein tyrosine and serine/threonine kinase	Probable serine/threonine-protein kinase At1g01540 OS=Arabidopsis thaliana OX=3702 GN=At1g01540 PE=1 SV=2	probable serine/threonine-protein kinase At1g01540 OS=Cucumis melo OX=3656 GN=LOC103484785 PE=4 SV=1	probable serine/threonine-protein kinase At1g01540 [Benincasa hispida]
Cla97C01G016040	Molecular Function: protein dimerization activity (GO:0046983);;	K12126|2.18e-27|gra:105761152|(RefSeq) transcription factor PIF3 isoform X1; K12126 phytochrome-interacting factor 3	--	--	Helix-loop-helix DNA-binding domain	Transcription factor SPATULA OS=Arabidopsis thaliana OX=3702 GN=SPT PE=1 SV=1	Uncharacterized protein OS=Cucumis sativus OX=3659 GN=Csa_6G491000 PE=4 SV=1	transcription factor APG-like isoform X1 [Benincasa hispida]
Cla97C01G016100	Molecular Function: protein kinase activity (GO:0004672);; Molecular Function: ATP binding (GO:0005524);; Biological Process: protein phosphorylation (GO:0006468);; Cellular Component: integral component of membrane (GO:0016021);;	--	--	--	Protein tyrosine and serine/threonine kinase;; Protein kinase domain;; Leucine rich repeat	Probable inactive receptor kinase At5g67200 OS=Arabidopsis thaliana OX=3702 GN=At5g67200 PE=1 SV=1	probable inactive receptor kinase At5g67200 OS=Cucumis melo OX=3656 GN=LOC103484792 PE=4 SV=1	probable inactive receptor kinase At5g67200 [Benincasa hispida]
Cla97C01G016120	Molecular Function: DNA-binding transcription factor activity (GO:0003700);; Biological Process: regulation of transcription, DNA-templated (GO:0006355);; Molecular Function: sequence-specific DNA binding (GO:0043565);;	K13425|1.22e-25|pxb:103933178|(RefSeq) WRKY transcription factor 22-like; K13425 WRKY transcription factor 22	--	--	WRKY DNA -binding domain;; Plant zinc cluster domain	Probable WRKY transcription factor 15 OS=Arabidopsis thaliana OX=3702 GN=WRKY15 PE=2 SV=1	WRKY transcription factor 45 OS=Benincasa hispida var. chieh-qua OX=1208597 PE=2 SV=1	probable WRKY transcription factor 15 [Benincasa hispida]
Cla97C01G016150	Cellular Component: integral component of membrane (GO:0016021);;	K25899|5.13e-161|rcu:8286418|(RefSeq) cysteine proteinase COT44; K25899 germination-specific cysteine protease 1 [EC:3.4.22.-]	--	--	Plant protein of unknown function;; Papain family cysteine protease;; Cathepsin propeptide inhibitor domain (I29)	Germination-specific cysteine protease 1 OS=Arabidopsis thaliana OX=3702 GN=GCP1 PE=2 SV=2	Uncharacterized protein OS=Cucumis sativus OX=3659 GN=Csa_6G491610 PE=4 SV=1	UPF0481 protein At3g47200-like [Benincasa hispida]
Cla97C01G016180	Molecular Function: protein tyrosine phosphatase activity (GO:0004725);; Biological Process: peptidyl-tyrosine dephosphorylation (GO:0035335);;	K01110|0.0|cmo:103484800|(RefSeq) phosphatidylinositol 3,4,5-trisphosphate 3-phosphatase and protein-tyrosine-phosphatase PTEN2A-like; K01110 phosphatidylinositol-3,4,5-trisphosphate 3-phosphatase and dual-specificity protein phosphatase PTEN [EC:3.1.3.67]	[TR]	--	--	Phosphatidylinositol 3,4,5-trisphosphate 3-phosphatase and protein-tyrosine-phosphatase PTEN2A OS=Arabidopsis thaliana OX=3702 GN=PTEN2A PE=1 SV=1	phosphatidylinositol 3,4,5-trisphosphate 3-phosphatase and protein-tyrosine-phosphatase PTEN2A-like OS=Cucumis melo OX=3656 GN=LOC103484800 PE=4 SV=1	phosphatidylinositol 3,4,5-trisphosphate 3-phosphatase and protein-tyrosine-phosphatase PTEN2A-like [Benincasa hispida]
Cla97C01G016200	--	K14505|7.70e-224|csv:101216655|(RefSeq) cyclin-D3-3; K14505 cyclin D3, plant	[D]	Cell cycle control, cell division, chromosome partitioning	Cyclin, N-terminal domain;; Cyclin, C-terminal domain	Cyclin-D3-3 OS=Arabidopsis thaliana OX=3702 GN=CYCD3-3 PE=2 SV=1	cyclin-D3-3 OS=Cucumis melo OX=3656 GN=LOC103484802 PE=3 SV=1	cyclin-D3-3-like [Benincasa hispida]
Cla97C01G016250	--	K11339|6.39e-216|cmo:103484807|(RefSeq) protein MRG1; K11339 mortality factor 4-like protein 1	[BK]	--	MRG;; RNA binding activity-knot of a chromodomain	Protein MRG1 OS=Arabidopsis thaliana OX=3702 GN=MRG1 PE=1 SV=1	protein MRG1 OS=Cucumis melo OX=3656 GN=LOC103484807 PE=4 SV=1	Protein MRG1, partial [Cucurbita argyrosperma subsp. argyrosperma]
Cla97C01G016270	Molecular Function: monooxygenase activity (GO:0004497);; Molecular Function: iron ion binding (GO:0005506);; Cellular Component: integral component of membrane (GO:0016021);; Molecular Function: oxidoreductase activity, acting on paired donors, with incorporation or reduction of molecular oxygen (GO:0016705);; Molecular Function: heme binding (GO:0020037);; Biological Process: oxidation-reductio…	K13260|2.38e-227|mdm:103432708|(RefSeq) cytochrome P450 81E8-like; K13260 isoflavone/4'-methoxyisoflavone 2'-hydroxylase [EC:1.14.14.89]	[Q]	Secondary metabolites biosynthesis, transport and catabolism	Cytochrome P450	Cytochrome P450 81Q32 OS=Catharanthus roseus OX=4058 GN=CYP81Q32 PE=2 SV=1	cytochrome P450 81E8 OS=Cucumis melo OX=3656 GN=LOC103484810 PE=3 SV=1	cytochrome P450 81Q32-like [Benincasa hispida]
Cla97C01G016280	Molecular Function: monooxygenase activity (GO:0004497);; Molecular Function: protein kinase activity (GO:0004672);; Molecular Function: iron ion binding (GO:0005506);; Cellular Component: integral component of membrane (GO:0016021);; Biological Process: phosphorylation (GO:0016310);; Molecular Function: oxidoreductase activity, acting on paired donors, with incorporation or reduction of molecula…	K13260|2.16e-208|mdm:103432708|(RefSeq) cytochrome P450 81E8-like; K13260 isoflavone/4'-methoxyisoflavone 2'-hydroxylase [EC:1.14.14.89]	[Q]	Secondary metabolites biosynthesis, transport and catabolism	Cytochrome P450;; Protein tyrosine and serine/threonine kinase;; Protein kinase domain;; Malectin-like domain	Cytochrome P450 81Q32 OS=Catharanthus roseus OX=4058 GN=CYP81Q32 PE=2 SV=1	probable receptor-like protein kinase At2g23200 OS=Cucumis melo OX=3656 GN=LOC103484811 PE=4 SV=1	putative receptor-like protein kinase [Cucumis melo var. makuwa]
Cla97C01G016340	--	K14487|0.0|cmo:103484815|(RefSeq) probable indole-3-acetic acid-amido synthetase GH3.1; K14487 auxin responsive GH3 gene family	--	--	GH3 auxin-responsive promoter	Probable indole-3-acetic acid-amido synthetase GH3.1 OS=Arabidopsis thaliana OX=3702 GN=GH3.1 PE=2 SV=1	probable indole-3-acetic acid-amido synthetase GH3.1 OS=Cucumis melo OX=3656 GN=LOC103484815 PE=4 SV=1	probable indole-3-acetic acid-amido synthetase GH3.1 [Benincasa hispida]
Cla97C01G016350	--	K14487|0.0|cmo:103484816|(RefSeq) probable indole-3-acetic acid-amido synthetase GH3.1; K14487 auxin responsive GH3 gene family	--	--	GH3 auxin-responsive promoter	Probable indole-3-acetic acid-amido synthetase GH3.1 OS=Arabidopsis thaliana OX=3702 GN=GH3.1 PE=2 SV=1	probable indole-3-acetic acid-amido synthetase GH3.1 OS=Cucumis melo OX=3656 GN=LOC103484816 PE=4 SV=1	probable indole-3-acetic acid-amido synthetase GH3.1 [Benincasa hispida]
Cla97C01G016370	--	K08332|3.54e-224|cmo:103484817|(RefSeq) U-box domain-containing protein 4-like; K08332 vacuolar protein 8	[S]	Function unknown	Armadillo/beta-catenin-like repeat;; HEAT repeats;; Armadillo-like;; non-SMC mitotic condensation complex subunit 1;; Kinesin-associated protein (KAP)	U-box domain-containing protein 4 OS=Arabidopsis thaliana OX=3702 GN=PUB4 PE=1 SV=3	U-box domain-containing protein 4-like OS=Cucumis melo OX=3656 GN=LOC103484817 PE=4 SV=1	PREDICTED: U-box domain-containing protein 4-like [Cucumis melo]
Cla97C01G016410	--	--	--	--	--	--	Arabinogalactan protein OS=Cucumis sativus OX=3659 GN=Csa_6G493850 PE=2 SV=1	lysine-rich arabinogalactan protein 18 [Benincasa hispida]
Cla97C01G016440	Biological Process: de-etiolation (GO:0009704);;	K05605|1.69e-23|egu:105047741|(RefSeq) 3-hydroxyisobutyryl-CoA hydrolase-like protein 3, mitochondrial isoform X1; K05605 3-hydroxyisobutyryl-CoA hydrolase [EC:3.1.2.4]	--	--	alpha/beta hydrolase fold;; Alpha/beta hydrolase family	Probable esterase D14L OS=Oryza sativa subsp. japonica OX=39947 GN=D14L PE=1 SV=1	probable esterase D14L OS=Cucumis melo OX=3656 GN=LOC103485336 PE=4 SV=1	LOW QUALITY PROTEIN: probable esterase D14L [Benincasa hispida]
Cla97C01G016470	--	--	--	--	--	--	Uncharacterized protein OS=Cucumis sativus OX=3659 GN=Csa_6G493900 PE=4 SV=1	uncharacterized protein LOC120073475 [Benincasa hispida]
Cla97C01G016480	--	--	--	--	Late embryogenesis abundant protein 18	--	uncharacterized protein LOC107990449 OS=Cucumis melo OX=3656 GN=LOC107990449 PE=4 SV=1	uncharacterized protein LOC120074234 [Benincasa hispida]
Cla97C01G016490	Molecular Function: serine-type endopeptidase activity (GO:0004252);; Cellular Component: cell wall (GO:0005618);; Biological Process: proteolysis (GO:0006508);;	--	--	--	Subtilase family;; Fibronectin type-III domain;; Peptidase inhibitor I9;; PA domain	Subtilisin-like protease SBT1.7 OS=Arabidopsis thaliana OX=3702 GN=SBT1.7 PE=1 SV=1	subtilisin-like protease SBT1.7 OS=Cucumis melo OX=3656 GN=LOC103484826 PE=4 SV=1	subtilisin-like protease SBT1.7 [Benincasa hispida]
Cla97C01G016500	--	K03686|1.73e-11|smo:SELMODRAFT_12282|(RefSeq) hypothetical protein; K03686 molecular chaperone DnaJ	[O]	Posttranslational modification, protein turnover, chaperones	DnaJ domain	Chaperone protein DnaJ 2 OS=Synechocystis sp. (strain PCC 6803 / Kazusa) OX=1111708 GN=dnaJ2 PE=3 SV=1	uncharacterized protein LOC103484827 isoform X1 OS=Cucumis melo OX=3656 GN=LOC103484827 PE=4 SV=1	uncharacterized protein LOC120072979 isoform X1 [Benincasa hispida]
Cla97C01G016533	--	--	--	--	4F5 protein related disordered region	--	Uncharacterized protein OS=Trema orientale OX=63057 GN=TorRG33x02_131210 PE=4 SV=1	hypothetical protein Csa_003813 [Cucumis sativus]
Cla97C01G016537	--	--	--	--	Zinc-binding	Uncharacterized protein At2g23090 OS=Arabidopsis thaliana OX=3702 GN=At2g23090 PE=1 SV=1	uncharacterized protein At2g23090-like OS=Nelumbo nucifera OX=4432 GN=LOC104611649 PE=4 SV=1	PREDICTED: uncharacterized protein At2g23090-like [Nelumbo nucifera]
Cla97C01G016570	Molecular Function: peroxidase activity (GO:0004601);; Cellular Component: extracellular region (GO:0005576);; Biological Process: response to oxidative stress (GO:0006979);; Molecular Function: heme binding (GO:0020037);; Biological Process: hydrogen peroxide catabolic process (GO:0042744);; Molecular Function: metal ion binding (GO:0046872);; Biological Process: oxidation-reduction process (GO:…	K00430|1.35e-225|cmo:103484837|(RefSeq) peroxidase 73-like; K00430 peroxidase [EC:1.11.1.7]	--	--	Peroxidase	Peroxidase 73 OS=Arabidopsis thaliana OX=3702 GN=PER73 PE=1 SV=1	Peroxidase OS=Cucumis melo OX=3656 GN=LOC103484837 PE=3 SV=1	peroxidase 73-like [Benincasa hispida]
Cla97C01G016610	--	--	--	--	Lateral organ boundaries (LOB) domain	LOB domain-containing protein 37 OS=Arabidopsis thaliana OX=3702 GN=LBD37 PE=2 SV=1	LOB domain-containing protein OS=Cucumis sativus OX=3659 GN=Csa_6G495020 PE=4 SV=1	LOB domain-containing protein 37 [Cucumis sativus]
Cla97C01G016620	Molecular Function: hydrolase activity, acting on carbon-nitrogen (but not peptide) bonds, in linear amides (GO:0016811);;	K01455|0.0|jcu:105639832|(RefSeq) formamidase isoform X2; K01455 formamidase [EC:3.5.1.49]	--	--	Acetamidase/Formamidase family	Formamidase OS=Methylophilus methylotrophus OX=17 GN=fmdA PE=1 SV=1	Acetamidase/Formamidase family protein isoform 1 OS=Theobroma cacao OX=3641 GN=TCM_000770 PE=4 SV=1	formamidase-like isoform X3 [Cucumis melo var. makuwa]
Cla97C01G016630	--	--	--	--	Potential Queuosine, Q, salvage protein family	--	Queuosine salvage protein OS=Cucumis melo OX=3656 GN=LOC103484840 PE=3 SV=1	PREDICTED: UPF0553 protein-like [Cucumis melo]
Cla97C01G016660	--	K15095|2.12e-16|bdi:100839967|(RefSeq) (+)-neomenthol dehydrogenase; K15095 (+)-neomenthol dehydrogenase [EC:1.1.1.208]	--	--	NPH3 family	BTB/POZ domain-containing protein NPY2 OS=Arabidopsis thaliana OX=3702 GN=NPY2 PE=2 SV=1	BTB/POZ domain-containing protein NPY4 OS=Cucumis melo OX=3656 GN=LOC103484845 PE=3 SV=1	PREDICTED: BTB/POZ domain-containing protein NPY4 [Cucumis melo]
Cla97C01G016680	Molecular Function: transcription coregulator activity (GO:0003712);; Molecular Function: histone acetyltransferase activity (GO:0004402);; Cellular Component: nucleus (GO:0005634);; Biological Process: regulation of transcription, DNA-templated (GO:0006355);; Molecular Function: zinc ion binding (GO:0008270);; Biological Process: histone acetylation (GO:0016573);;	--	[K]	Transcription	TAZ zinc finger;; BTB/POZ domain	BTB/POZ and TAZ domain-containing protein 4 OS=Arabidopsis thaliana OX=3702 GN=BT4 PE=1 SV=1	BTB/POZ and TAZ domain-containing protein 4 isoform X3 OS=Cucumis melo OX=3656 GN=LOC103484846 PE=4 SV=1	BTB/POZ and TAZ domain-containing protein 4 [Cucurbita pepo subsp. pepo]
Cla97C01G016690	Cellular Component: nucleus (GO:0005634);;	K18811|2.67e-218|csv:101204953|(RefSeq) cyclin-D5-1 isoform X2; K18811 cyclin D5, plant	--	--	Cyclin, N-terminal domain;; Cyclin, C-terminal domain	--	Uncharacterized protein OS=Cucumis sativus OX=3659 GN=Csa_6G495110 PE=3 SV=1	cyclin-D5-1-like [Benincasa hispida]
Cla97C01G016700	Cellular Component: nucleus (GO:0005634);;	K11492|0.0|csv:101213278|(RefSeq) uncharacterized protein LOC101213278; K11492 condensin-2 complex subunit G2	[S]	Function unknown	Condensin II non structural maintenance of chromosomes subunit	--	uncharacterized protein LOC103484848 isoform X1 OS=Cucumis melo OX=3656 GN=LOC103484848 PE=4 SV=1	uncharacterized protein LOC120072745 [Benincasa hispida]
Cla97C01G016710	Molecular Function: DNA-binding transcription factor activity (GO:0003700);; Cellular Component: nucleus (GO:0005634);; Biological Process: regulation of transcription, DNA-templated (GO:0006355);; Biological Process: asymmetric cell division (GO:0008356);; Biological Process: radial pattern formation (GO:0009956);; Molecular Function: sequence-specific DNA binding (GO:0043565);; Biological Proce…	--	--	--	GRAS domain family	Protein SHORT-ROOT OS=Arabidopsis thaliana OX=3702 GN=SHR PE=1 SV=1	protein SHORT-ROOT OS=Cucumis melo OX=3656 GN=LOC103484850 PE=3 SV=1	protein SHORT-ROOT-like [Benincasa hispida]
Cla97C01G016740	--	--	--	--	BTB/POZ domain;; NPH3 family	BTB/POZ domain-containing protein At3g49900 OS=Arabidopsis thaliana OX=3702 GN=At3g49900 PE=3 SV=1	BTB/POZ domain-containing protein At3g49900 OS=Cucumis melo OX=3656 GN=LOC103484853 PE=3 SV=1	BTB/POZ domain-containing protein At3g49900 [Benincasa hispida]
Cla97C01G016770	Molecular Function: calcium transmembrane transporter activity, phosphorylative mechanism (GO:0005388);; Molecular Function: calmodulin binding (GO:0005516);; Molecular Function: ATP binding (GO:0005524);; Cellular Component: integral component of membrane (GO:0016021);; Molecular Function: metal ion binding (GO:0046872);; Biological Process: calcium ion transmembrane transport (GO:0070588);;	K01537|0.0|csv:101212315|(RefSeq) calcium-transporting ATPase 2, plasma membrane-type; K01537 P-type Ca2+ transporter type 2C [EC:7.2.2.10]	[P]	Inorganic ion transport and metabolism	E1-E2 ATPase;; Cation transporting ATPase, C-terminus;; PPR repeat family;; Ca2+-ATPase N terminal autoinhibitory domain;; Cation transport ATPase (P-type);; PPR repeat;; haloacid dehalogenase-like hydrolase;; Cation transporter/ATPase, N-terminus;; Pentatricopeptide repeat domain;; PPR repeat;; haloacid dehalogenase-like hydrolase	Calcium-transporting ATPase 2, plasma membrane-type OS=Arabidopsis thaliana OX=3702 GN=ACA2 PE=1 SV=1	Calcium-transporting ATPase OS=Cucumis sativus OX=3659 GN=Csa_6G495680 PE=3 SV=1	Calcium-transporting ATPase 2, plasma membrane-type [Cucurbita argyrosperma subsp. argyrosperma]
Cla97C01G016820	Molecular Function: acetyl-CoA:L-glutamate N-acetyltransferase activity (GO:0004042);; Cellular Component: cytoplasm (GO:0005737);; Biological Process: arginine biosynthetic process (GO:0006526);;	K14682|0.0|cmo:103484863|(RefSeq) probable amino-acid acetyltransferase NAGS2, chloroplastic; K14682 amino-acid N-acetyltransferase [EC:2.3.1.1]	[E]	Amino acid transport and metabolism	Acetyltransferase (GNAT) family;; Amino acid kinase family;; Acetyltransferase (GNAT) domain	Probable amino-acid acetyltransferase NAGS2, chloroplastic OS=Arabidopsis thaliana OX=3702 GN=NAGS2 PE=1 SV=1	probable amino-acid acetyltransferase NAGS2, chloroplastic isoform X2 OS=Cucumis melo OX=3656 GN=LOC103484863 PE=3 SV=1	putative amino-acid acetyltransferase NAGS2, chloroplastic, partial [Cucurbita argyrosperma subsp. argyrosperma]
Cla97C01G016830	--	--	--	--	PADRE domain	--	Uncharacterized protein OS=Cucumis sativus OX=3659 GN=Csa_6G495750 PE=4 SV=1	uncharacterized protein LOC120074768 [Benincasa hispida]
Cla97C01G016845	Cellular Component: integral component of membrane (GO:0016021);;	K07297|2.44e-272|csv:101222564|(RefSeq) heptahelical transmembrane protein 4; K07297 adiponectin receptor	[RT]	--	Haemolysin-III related	Heptahelical transmembrane protein 4 OS=Arabidopsis thaliana OX=3702 GN=HHP4 PE=2 SV=1	Uncharacterized protein OS=Cucumis sativus OX=3659 GN=Csa_6G495760 PE=4 SV=1	heptahelical transmembrane protein 4-like [Cucumis melo var. makuwa]
Cla97C01G016850	Cellular Component: integral component of membrane (GO:0016021);; Molecular Function: transferase activity, transferring glycosyl groups (GO:0016757);;	K08238|4.78e-110|ath:AT5G07720|(RefSeq) Galactosyl transferase GMA12/MNN10 family protein; K08238 xyloglucan 6-xylosyltransferase [EC:2.4.2.39]	[GM]	--	galactosyl transferase GMA12/MNN10 family;; Protein of unknown function, DUF273	Galactomannan galactosyltransferase 1 OS=Cyamopsis tetragonoloba OX=3832 GN=GMGT1 PE=1 SV=1	Putative xyloglucan 6-xylosyltransferase OS=Medicago truncatula OX=3880 GN=MtrunA17_Chr4g0054201 PE=4 SV=1	putative xyloglucan 6-xylosyltransferase [Medicago truncatula]
Cla97C01G016900	--	--	--	--	BSD domain	--	uncharacterized protein LOC103484870 OS=Cucumis melo OX=3656 GN=LOC103484870 PE=4 SV=1	uncharacterized protein LOC120073747 [Benincasa hispida]
Cla97C01G016910	--	--	--	--	ACT domain;; ACT domain;; ACT domain	ACT domain-containing protein ACR1 OS=Arabidopsis thaliana OX=3702 GN=ACR1 PE=2 SV=1	ACT domain-containing protein ACR1 OS=Cucumis melo OX=3656 GN=LOC103484871 PE=4 SV=1	ACT domain-containing protein ACR1 [Benincasa hispida]
Cla97C01G016940	--	--	--	--	bZIP transcription factor;; Basic region leucine zipper	bZIP transcription factor 44 OS=Arabidopsis thaliana OX=3702 GN=BZIP44 PE=1 SV=1	Uncharacterized protein OS=Cucumis sativus OX=3659 GN=Csa_6G495860 PE=4 SV=1	bZIP transcription factor RISBZ3-like [Benincasa hispida]
Cla97C01G016990	Molecular Function: DNA binding (GO:0003677);; Molecular Function: DNA-binding transcription factor activity (GO:0003700);; Cellular Component: nucleus (GO:0005634);; Biological Process: regulation of transcription, DNA-templated (GO:0006355);; Biological Process: multicellular organism development (GO:0007275);;	K09285|0.0|cmo:103484879|(RefSeq) AP2-like ethylene-responsive transcription factor ANT; K09285 AP2-like factor, ANT lineage	--	--	AP2 domain	AP2-like ethylene-responsive transcription factor ANT OS=Arabidopsis thaliana OX=3702 GN=ANT PE=1 SV=2	AP2-like ethylene-responsive transcription factor ANT isoform X1 OS=Cucumis melo OX=3656 GN=LOC103484879 PE=4 SV=1	AP2-like ethylene-responsive transcription factor ANT isoform X1 [Cucumis sativus]
Cla97C01G017070	Cellular Component: integral component of membrane (GO:0016021);;	K16302|7.22e-257|cmo:103484876|(RefSeq) DUF21 domain-containing protein At2g14520-like; K16302 metal transporter CNNM	[S]	Function unknown	Cyclin M transmembrane N-terminal domain;; CBS domain	DUF21 domain-containing protein At2g14520 OS=Arabidopsis thaliana OX=3702 GN=CBSDUF3 PE=2 SV=2	DUF21 domain-containing protein At4g33700-like isoform X1 OS=Cucumis melo OX=3656 GN=LOC103484876 PE=4 SV=1	DUF21 domain-containing protein At4g33700-like isoform X2 [Benincasa hispida]
Cla97C01G017080	Cellular Component: integral component of membrane (GO:0016021);;	K01188|6.73e-66|cic:CICLE_v10029910mg|(RefSeq) hypothetical protein; K01188 beta-glucosidase [EC:3.2.1.21]	--	--	--	Probable pectin methylesterase CGR2 OS=Arabidopsis thaliana OX=3702 GN=CGR2 PE=2 SV=1	uncharacterized protein At3g49720-like OS=Cucumis melo OX=3656 GN=LOC103502767 PE=4 SV=1	probable pectin methylesterase CGR2 [Benincasa hispida]
Cla97C01G017110	Molecular Function: DNA binding (GO:0003677);;	K09422|8.06e-181|cmo:103484882|(RefSeq) transcription factor RAX2; K09422 transcription factor MYB, plant	[K]	Transcription	Myb-like DNA-binding domain;; Myb-like DNA-binding domain	Transcription factor RAX3 OS=Arabidopsis thaliana OX=3702 GN=RAX3 PE=2 SV=1	transcription factor RAX2 OS=Cucumis melo OX=3656 GN=LOC103484882 PE=4 SV=1	transcription factor RAX3 [Benincasa hispida]
Cla97C01G017120	--	K00826|1.15e-234|cmo:103484883|(RefSeq) branched-chain-amino-acid aminotransferase 3, chloroplastic-like; K00826 branched-chain amino acid aminotransferase [EC:2.6.1.42]	[E]	Amino acid transport and metabolism	Amino-transferase class IV	Branched-chain amino acid aminotransferase 2, chloroplastic OS=Humulus lupulus OX=3486 GN=BCAT2 PE=1 SV=1	protein CROWDED NUCLEI 4 OS=Cucumis melo OX=3656 GN=LOC103484885 PE=4 SV=1	protein CROWDED NUCLEI 4 isoform X1 [Benincasa hispida]
Cla97C01G017140	Molecular Function: DNA-binding transcription factor activity (GO:0003700);; Cellular Component: nucleus (GO:0005634);; Biological Process: regulation of transcription, DNA-templated (GO:0006355);; Molecular Function: sequence-specific DNA binding (GO:0043565);;	K09338|6.31e-169|cmo:103484884|(RefSeq) homeobox-leucine zipper protein HAT22-like; K09338 homeobox-leucine zipper protein	[K]	Transcription	Homeodomain;; Homeobox associated leucine zipper	Homeobox-leucine zipper protein HAT22 OS=Arabidopsis thaliana OX=3702 GN=HAT22 PE=1 SV=1	homeobox-leucine zipper protein HAT22-like OS=Cucumis melo OX=3656 GN=LOC103484884 PE=4 SV=1	homeobox-leucine zipper protein HAT22-like [Benincasa hispida]
Cla97C01G017170	Molecular Function: pyridoxal phosphate binding (GO:0030170);; Molecular Function: cysteine desulfurase activity (GO:0031071);; Biological Process: [2Fe-2S] cluster assembly (GO:0044571);;	K04487|1.49e-316|cmo:103484889|(RefSeq) cysteine desulfurase, mitochondrial; K04487 cysteine desulfurase [EC:2.8.1.7]	[E]	Amino acid transport and metabolism	Aminotransferase class-V;; Beta-eliminating lyase;; DegT/DnrJ/EryC1/StrS aminotransferase family	Cysteine desulfurase, mitochondrial OS=Arabidopsis thaliana OX=3702 GN=NIFS1 PE=1 SV=1	cysteine desulfurase, mitochondrial OS=Cucumis melo OX=3656 GN=LOC103484889 PE=3 SV=1	cysteine desulfurase, mitochondrial [Benincasa hispida]
Cla97C01G017180	--	--	--	--	--	--	uncharacterized protein DDB_G0290685 isoform X3 OS=Cucumis melo OX=3656 GN=LOC103484888 PE=4 SV=1	uncharacterized protein DDB_G0290685-like isoform X6 [Cucurbita moschata]
Cla97C01G017200	--	--	--	--	--	--	Uncharacterized protein OS=Cucumis sativus OX=3659 GN=Csa_6G497040 PE=4 SV=1	uncharacterized protein LOC120074371 [Benincasa hispida]
Cla97C01G017210	Molecular Function: GTPase activity (GO:0003924);; Molecular Function: structural constituent of cytoskeleton (GO:0005200);; Molecular Function: GTP binding (GO:0005525);; Cellular Component: cytoplasm (GO:0005737);; Cellular Component: microtubule (GO:0005874);; Biological Process: microtubule-based process (GO:0007017);;	K07374|0.0|cmo:103484890|(RefSeq) tubulin alpha chain-like; K07374 tubulin alpha	[Z]	Cytoskeleton	Tubulin/FtsZ family, GTPase domain;; Tubulin C-terminal domain	Tubulin alpha chain OS=Prunus dulcis OX=3755 GN=TUBA PE=2 SV=1	Tubulin alpha chain OS=Cucumis melo OX=3656 GN=LOC103484890 PE=3 SV=1	tubulin alpha chain-like [Benincasa hispida]
Cla97C01G017240	Molecular Function: protein kinase activity (GO:0004672);; Molecular Function: ATP binding (GO:0005524);; Biological Process: protein phosphorylation (GO:0006468);; Cellular Component: integral component of membrane (GO:0016021);;	K00924|2.12e-106|eus:EUTSA_v10018069mg|(RefSeq) hypothetical protein; K00924 kinase [EC:2.7.1.-]	--	--	Protein tyrosine and serine/threonine kinase;; Protein kinase domain;; Leucine rich repeat;; Leucine Rich repeats (2 copies);; Leucine Rich Repeat;; Leucine rich repeat N-terminal domain;; Leucine Rich repeat	Leucine-rich repeat receptor-like serine/threonine-protein kinase BAM1 OS=Arabidopsis thaliana OX=3702 GN=BAM1 PE=1 SV=1	leucine-rich repeat receptor-like serine/threonine-protein kinase BAM1 OS=Cucumis melo OX=3656 GN=LOC103484893 PE=4 SV=1	leucine-rich repeat receptor-like serine/threonine-protein kinase BAM1 [Benincasa hispida]
Cla97C01G017250	Molecular Function: protein kinase activity (GO:0004672);; Molecular Function: ATP binding (GO:0005524);; Biological Process: protein phosphorylation (GO:0006468);; Cellular Component: integral component of membrane (GO:0016021);;	K00924|1.37e-156|vvi:100260741|(RefSeq) receptor protein kinase CLAVATA1; K00924 kinase [EC:2.7.1.-]	--	--	Protein tyrosine and serine/threonine kinase;; Protein kinase domain;; Leucine rich repeat;; Leucine Rich repeats (2 copies);; Leucine rich repeat N-terminal domain;; Leucine Rich Repeat;; Leucine Rich repeat	Leucine-rich repeat receptor-like serine/threonine-protein kinase BAM1 OS=Arabidopsis thaliana OX=3702 GN=BAM1 PE=1 SV=1	leucine-rich repeat receptor-like serine/threonine-protein kinase BAM1 OS=Cucumis melo OX=3656 GN=LOC103485340 PE=3 SV=1	PREDICTED: leucine-rich repeat receptor-like serine/threonine-protein kinase BAM1, partial [Cucumis melo]
Cla97C01G017320	Molecular Function: microtubule motor activity (GO:0003777);; Molecular Function: ATP binding (GO:0005524);; Cellular Component: microtubule (GO:0005874);; Biological Process: microtubule-based movement (GO:0007018);; Molecular Function: microtubule binding (GO:0008017);;	K26157|0.0|cmo:103484901|(RefSeq) kinesin-like protein KIF19; K26157 kinesin family member 19	[Z]	Cytoskeleton	Kinesin motor domain;; Microtubule binding	Kinesin-like protein KIN-8B OS=Arabidopsis thaliana OX=3702 GN=KIN8B PE=2 SV=1	Kinesin-like protein OS=Cucumis melo OX=3656 GN=LOC103484901 PE=3 SV=1	kinesin-like protein KIN8A [Citrullus lanatus subsp. vulgaris]
Cla97C01G017330	--	K15193|2.42e-203|cmo:103484898|(RefSeq) protein SPT2 homolog; K15193 protein SPT2	--	--	Starch synthase catalytic domain;; SPT2 chromatin protein	Probable starch synthase 4, chloroplastic/amyloplastic OS=Arabidopsis thaliana OX=3702 GN=SS4 PE=1 SV=1	probable starch synthase 4, chloroplastic/amyloplastic isoform X3 OS=Cucumis melo OX=3656 GN=LOC103484900 PE=4 SV=1	putative starch synthase 4, chloroplastic/amyloplastic [Cucurbita argyrosperma subsp. argyrosperma]
Cla97C01G017380	Molecular Function: zinc ion binding (GO:0008270);;	--	--	--	von Willebrand factor type A domain;; von Willebrand factor type A domain;; von Willebrand factor type A domain;; RING-like zinc finger;; Ring finger domain;; Zinc finger, C3HC4 type (RING finger)	E3 ubiquitin-protein ligase WAVH1 OS=Arabidopsis thaliana OX=3702 GN=WAVH1 PE=1 SV=1	uncharacterized protein LOC103484907 OS=Cucumis melo OX=3656 GN=LOC103484907 PE=4 SV=1	LOW QUALITY PROTEIN: E3 ubiquitin-protein ligase WAVH1-like [Benincasa hispida]
Cla97C01G017390	Cellular Component: nucleus (GO:0005634);; Biological Process: regulation of transcription, DNA-templated (GO:0006355);; Biological Process: auxin-activated signaling pathway (GO:0009734);;	K14484|1.31e-255|cmo:103484908|(RefSeq) auxin-responsive protein IAA9-like; K14484 auxin-responsive protein IAA	--	--	AUX/IAA family	Auxin-responsive protein IAA9 OS=Arabidopsis thaliana OX=3702 GN=IAA9 PE=1 SV=1	Auxin-responsive protein OS=Cucumis melo OX=3656 GN=LOC103484908 PE=3 SV=1	auxin-responsive protein IAA9 isoform X1 [Benincasa hispida]
Cla97C01G017410	Cellular Component: integral component of membrane (GO:0016021);;	--	--	--	--	Uncharacterized protein At5g65660 OS=Arabidopsis thaliana OX=3702 GN=At5g65660 PE=2 SV=1	uncharacterized protein At5g65660 OS=Cucumis melo OX=3656 GN=LOC103484911 PE=4 SV=1	uncharacterized protein At5g65660-like [Benincasa hispida]
Cla97C01G017420	Molecular Function: DNA binding (GO:0003677);;	K14567|1.23e-30|pda:103723235|(RefSeq) LOW QUALITY PROTEIN: uncharacterized protein C57A7.06-like; K14567 U3 small nucleolar RNA-associated protein 14	--	--	--	--	uncharacterized protein LOC103484910 OS=Cucumis melo OX=3656 GN=LOC103484910 PE=4 SV=1	uncharacterized protein LOC120073795 [Benincasa hispida]
Cla97C01G017430	Molecular Function: protein dimerization activity (GO:0046983);;	K16190|3.07e-11|bdi:100843665|(RefSeq) transcription factor TDR; K16190 glucuronokinase [EC:2.7.1.43]	--	--	Helix-loop-helix DNA-binding domain	Transcription factor bHLH93 OS=Arabidopsis thaliana OX=3702 GN=BHLH93 PE=1 SV=1	Uncharacterized protein OS=Cucumis sativus OX=3659 GN=Csa_6G497260 PE=4 SV=1	transcription factor bHLH93-like isoform X2 [Benincasa hispida]
Cla97C01G017440	--	K15920|1.20e-261|mus:103985427|(RefSeq) beta-D-xylosidase 4-like; K15920 xylan 1,4-beta-xylosidase [EC:3.2.1.37]	--	--	Glycosyl hydrolase family 3 C-terminal domain;; Glycosyl hydrolase family 3 N terminal domain;; Fibronectin type III-like domain	Probable beta-D-xylosidase 6 OS=Arabidopsis thaliana OX=3702 GN=BXL6 PE=2 SV=1	probable beta-D-xylosidase 6 OS=Cucumis melo OX=3656 GN=LOC103484912 PE=4 SV=1	probable beta-D-xylosidase 6 [Benincasa hispida]
Cla97C01G017480	Molecular Function: glycine hydroxymethyltransferase activity (GO:0004372);; Biological Process: glycine metabolic process (GO:0006544);; Biological Process: L-serine metabolic process (GO:0006563);; Molecular Function: methyltransferase activity (GO:0008168);; Molecular Function: pyridoxal phosphate binding (GO:0030170);; Biological Process: methylation (GO:0032259);; Biological Process: tetrahy…	K00600|0.0|cmo:103484914|(RefSeq) serine hydroxymethyltransferase, mitochondrial; K00600 glycine hydroxymethyltransferase [EC:2.1.2.1]	[E]	Amino acid transport and metabolism	Serine hydroxymethyltransferase	Serine hydroxymethyltransferase, mitochondrial OS=Solanum tuberosum OX=4113 PE=2 SV=1	Serine hydroxymethyltransferase OS=Cucumis melo OX=3656 GN=LOC103484914 PE=3 SV=1	serine hydroxymethyltransferase, mitochondrial [Benincasa hispida]
Cla97C01G017520	Molecular Function: zinc ion binding (GO:0008270);; Molecular Function: oxidoreductase activity (GO:0016491);; Cellular Component: Elongator holoenzyme complex (GO:0033588);; Biological Process: oxidation-reduction process (GO:0055114);;	--	[Q]	Secondary metabolites biosynthesis, transport and catabolism	PAXNEB protein;; Alcohol dehydrogenase GroES-like domain;; Zinc-binding dehydrogenase;; Zinc-binding dehydrogenase;; D-isomer specific 2-hydroxyacid dehydrogenase, NAD binding domain	8-hydroxygeraniol dehydrogenase OS=Catharanthus roseus OX=4058 GN=10HGO PE=1 SV=1	Somatic embryogenesis cinnamyl alcohol dehydrogenase 1 OS=Cucumis sativus OX=3659 GN=SECAD1 PE=2 SV=1	8-hydroxygeraniol dehydrogenase-like [Benincasa hispida]
Cla97C01G017570	--	K00140|0.0|cmo:103484921|(RefSeq) uncharacterized LOC103484921; K00140 malonate-semialdehyde dehydrogenase (acetylating) / methylmalonate-semialdehyde dehydrogenase [EC:1.2.1.27]	[EG]	--	Aldehyde dehydrogenase family	Methylmalonate-semialdehyde dehydrogenase [acylating], mitochondrial OS=Arabidopsis thaliana OX=3702 GN=ALDH6B2 PE=1 SV=2	uncharacterized protein LOC103484921 isoform X3 OS=Cucumis melo OX=3656 GN=LOC103484921 PE=4 SV=1	uncharacterized protein LOC120072618 isoform X1 [Benincasa hispida]
Cla97C01G017610	Biological Process: metabolic process (GO:0008152);; Molecular Function: transferase activity, transferring hexosyl groups (GO:0016758);;	K18823|1.09e-122|aip:107622299|(RefSeq) soyasaponin III rhamnosyltransferase; K18823 soyasaponin III rhamnosyltransferase [EC:2.4.1.273]	[GC]	--	UDP-glucoronosyl and UDP-glucosyl transferase	UDP-glycosyltransferase 91A1 OS=Arabidopsis thaliana OX=3702 GN=UGT91A1 PE=2 SV=1	Putative soyasaponin III rhamnosyltransferase OS=Medicago truncatula OX=3880 GN=MtrunA17_Chr8g0367221 PE=4 SV=1	putative soyasaponin III rhamnosyltransferase [Medicago truncatula]
Cla97C01G017700	--	--	--	--	--	Uncharacterized protein At4g38062 OS=Arabidopsis thaliana OX=3702 GN=At4g38062 PE=4 SV=1	uncharacterized protein At4g38062 OS=Cucumis melo OX=3656 GN=LOC103484933 PE=4 SV=1	uncharacterized protein At4g38062 [Benincasa hispida]
Cla97C01G017710	--	--	--	--	GDP-fucose protein O-fucosyltransferase	O-fucosyltransferase 39 OS=Arabidopsis thaliana OX=3702 GN=OFUT39 PE=2 SV=1	Uncharacterized protein OS=Cucumis sativus OX=3659 GN=Csa_6G498990 PE=4 SV=1	O-fucosyltransferase 31 [Cucumis sativus]
Cla97C01G017730	Molecular Function: microtubule motor activity (GO:0003777);; Molecular Function: ATP binding (GO:0005524);; Cellular Component: cell (GO:0005623);; Biological Process: microtubule-based movement (GO:0007018);; Molecular Function: microtubule binding (GO:0008017);; Biological Process: chloroplast accumulation movement (GO:0009904);;	K10406|2.84e-40|nnu:104612181|(RefSeq) kinesin-like protein KIN-14G; K10406 kinesin family member C2/C3	[Z]	Cytoskeleton	Kinesin motor domain;; Microtubule binding	Kinesin-like protein KIN-14A OS=Arabidopsis thaliana OX=3702 GN=KIN14A PE=1 SV=1	Uncharacterized protein OS=Cucumis sativus OX=3659 GN=Csa_6G499030 PE=3 SV=1	kinesin-like protein KIN14I [Citrullus lanatus subsp. vulgaris]
Cla97C01G017760	Molecular Function: protein dimerization activity (GO:0046983);;	--	--	--	Helix-loop-helix DNA-binding domain	--	transcription factor bHLH131-like OS=Cucumis melo OX=3656 GN=LOC103484938 PE=4 SV=1	PREDICTED: transcription factor bHLH131-like [Cucumis melo]
Cla97C01G017790	Molecular Function: structural constituent of ribosome (GO:0003735);; Biological Process: translation (GO:0006412);; Biological Process: mitochondrial transport (GO:0006839);; Cellular Component: integral component of membrane (GO:0016021);; Cellular Component: mitochondrial membrane (GO:0031966);;	K15104|4.46e-217|cmo:103484939|(RefSeq) mitochondrial uncoupling protein 5-like; K15104 solute carrier family 25 (mitochondrial oxoglutarate transporter), member 11	[C]	Energy production and conversion	Mitochondrial carrier protein	Mitochondrial uncoupling protein 5 OS=Arabidopsis thaliana OX=3702 GN=PUMP5 PE=2 SV=1	mitochondrial uncoupling protein 5-like OS=Cucumis melo OX=3656 GN=LOC103484939 PE=3 SV=1	PREDICTED: mitochondrial uncoupling protein 5-like [Cucumis melo]
Cla97C01G017880	--	--	--	--	--	--	Uncharacterized protein OS=Cucumis sativus OX=3659 GN=Csa_6G499150 PE=4 SV=1	jacalin-related lectin 34-like [Cucumis sativus]
Cla97C01G017890	Biological Process: drug transmembrane transport (GO:0006855);; Molecular Function: xenobiotic transmembrane transporter activity (GO:0015238);; Molecular Function: antiporter activity (GO:0015297);; Cellular Component: integral component of membrane (GO:0016021);;	K03327|3.21e-315|cmo:103485342|(RefSeq) protein DETOXIFICATION 27-like; K03327 multidrug resistance protein, MATE family	[R]	General function prediction only	MatE	Protein DETOXIFICATION 27 OS=Arabidopsis thaliana OX=3702 GN=DTX27 PE=2 SV=1	Protein DETOXIFICATION OS=Cucumis melo OX=3656 GN=LOC103485342 PE=3 SV=1	protein DETOXIFICATION 27-like [Benincasa hispida]
Cla97C01G017900	Biological Process: drug transmembrane transport (GO:0006855);; Molecular Function: xenobiotic transmembrane transporter activity (GO:0015238);; Molecular Function: antiporter activity (GO:0015297);; Cellular Component: integral component of membrane (GO:0016021);;	K03327|2.77e-300|csv:101210113|(RefSeq) protein DETOXIFICATION 27; K03327 multidrug resistance protein, MATE family	[R]	General function prediction only	MatE	Protein DETOXIFICATION 27 OS=Arabidopsis thaliana OX=3702 GN=DTX27 PE=2 SV=1	Protein DETOXIFICATION OS=Cucumis sativus OX=3659 GN=Csa_6G499170 PE=3 SV=1	protein DETOXIFICATION 27-like isoform X2 [Cucurbita moschata]
Cla97C01G017920	--	--	--	--	Protein of unknown function, DUF617	--	protein MIZU-KUSSEI 1 OS=Cucumis melo OX=3656 GN=LOC103484947 PE=4 SV=1	protein MIZU-KUSSEI 1 [Benincasa hispida]
Cla97C01G017930	Molecular Function: hydrolase activity, hydrolyzing O-glycosyl compounds (GO:0004553);; Biological Process: carbohydrate metabolic process (GO:0005975);; Biological Process: actin filament organization (GO:0007015);; Cellular Component: integral component of membrane (GO:0016021);; Molecular Function: actin filament binding (GO:0051015);;	--	--	--	Cellulase (glycosyl hydrolase family 5)	--	probable glucan 1,3-beta-glucosidase A OS=Cucumis melo OX=3656 GN=LOC103484948 PE=3 SV=1	probable glucan 1,3-beta-glucosidase A isoform X2 [Benincasa hispida]
Cla97C01G017940	Molecular Function: zinc ion binding (GO:0008270);; Cellular Component: integral component of membrane (GO:0016021);;	K10664|6.02e-60|vvi:100854068|(RefSeq) RING-H2 finger protein ATL54; K10664 E3 ubiquitin-protein ligase ATL6/9/15/31/42/55 [EC:2.3.2.27]	[O]	Posttranslational modification, protein turnover, chaperones	Ring finger domain;; RING-like zinc finger;; RING-H2 zinc finger domain;; Zinc finger, C3HC4 type (RING finger);; Zinc finger, C3HC4 type (RING finger);; Anaphase-promoting complex subunit 11 RING-H2 finger	E3 ubiquitin-protein ligase RING1 OS=Arabidopsis thaliana OX=3702 GN=ATL55 PE=1 SV=1	Uncharacterized protein OS=Cucumis sativus OX=3659 GN=Csa_6G499220 PE=4 SV=1	E3 ubiquitin-protein ligase RING1-like [Benincasa hispida]
Cla97C01G017950	Molecular Function: DNA-binding transcription factor activity (GO:0003700);; Cellular Component: nucleus (GO:0005634);; Biological Process: regulation of transcription, DNA-templated (GO:0006355);; Molecular Function: sequence-specific DNA binding (GO:0043565);;	K09338|1.54e-154|cmo:103484950|(RefSeq) homeobox-leucine zipper protein ATHB-6-like; K09338 homeobox-leucine zipper protein	[K]	Transcription	Homeodomain;; Homeobox associated leucine zipper;; Homeobox KN domain	Homeobox-leucine zipper protein ATHB-6 OS=Arabidopsis thaliana OX=3702 GN=ATHB-6 PE=1 SV=1	homeobox-leucine zipper protein ATHB-6-like OS=Cucumis melo OX=3656 GN=LOC103484950 PE=4 SV=1	homeobox-leucine zipper protein ATHB-6-like isoform X1 [Benincasa hispida]
Cla97C01G017960	Cellular Component: integral component of membrane (GO:0016021);;	--	[R]	General function prediction only	LMBR1-like membrane protein	LMBR1 domain-containing protein 2 homolog B OS=Dictyostelium discoideum OX=44689 GN=DDB_G0281669 PE=3 SV=1	LMBR1 domain-containing protein 2 homolog A OS=Cucumis melo OX=3656 GN=LOC103484951 PE=4 SV=1	LMBR1 domain-containing protein 2 homolog A [Benincasa hispida]
Cla97C01G017970	Molecular Function: protein serine/threonine kinase activity (GO:0004674);; Molecular Function: ATP binding (GO:0005524);; Biological Process: protein phosphorylation (GO:0006468);;	K14498|1.27e-227|csv:101206218|(RefSeq) serine/threonine-protein kinase SAPK2 isoform X1; K14498 serine/threonine-protein kinase SRK2 [EC:2.7.11.1]	[T]	Signal transduction mechanisms	Protein kinase domain;; Protein tyrosine and serine/threonine kinase	Serine/threonine-protein kinase SAPK1 OS=Oryza sativa subsp. japonica OX=39947 GN=SAPK1 PE=1 SV=1	Uncharacterized protein OS=Cucumis sativus OX=3659 GN=Csa_6G499740 PE=3 SV=1	serine/threonine-protein kinase SAPK2 isoform X1 [Cucumis sativus]
Cla97C01G017990	Molecular Function: GTP binding (GO:0005525);; Cellular Component: intracellular (GO:0005622);; Biological Process: small GTPase mediated signal transduction (GO:0007264);;	K07904|1.36e-156|cmo:103484955|(RefSeq) ras-related protein Rab11A; K07904 Ras-related protein Rab-11A	[U]	Intracellular trafficking, secretion, and vesicular transport	Ras family;; Ras of Complex, Roc, domain of DAPkinase;; ADP-ribosylation factor family;; 50S ribosome-binding GTPase	Ras-related protein Rab11A OS=Lotus japonicus OX=34305 GN=RAB11A PE=2 SV=1	ras-related protein Rab11A OS=Cucumis melo OX=3656 GN=LOC103484955 PE=4 SV=1	ras-related protein Rab11A [Benincasa hispida]
Cla97C01G018000	--	K14396|1.06e-84|csv:101206937|(RefSeq) polyadenylate-binding protein 3 isoform X1; K14396 polyadenylate-binding protein 2	[A]	RNA processing and modification	RNA recognition motif. (a.k.a. RRM, RBD, or RNP domain)	Polyadenylate-binding protein 3 OS=Arabidopsis thaliana OX=3702 GN=PABN3 PE=1 SV=1	Uncharacterized protein OS=Cucumis sativus OX=3659 GN=Csa_6G499790 PE=4 SV=1	polyadenylate-binding protein 3-like isoform X1 [Benincasa hispida]
Cla97C01G018010	Molecular Function: 3-deoxy-7-phosphoheptulonate synthase activity (GO:0003849);; Biological Process: aromatic amino acid family biosynthetic process (GO:0009073);;	K01626|0.0|cmo:103484958|(RefSeq) phospho-2-dehydro-3-deoxyheptonate aldolase 2, chloroplastic; K01626 3-deoxy-7-phosphoheptulonate synthase [EC:2.5.1.54]	--	--	Class-II DAHP synthetase family	Phospho-2-dehydro-3-deoxyheptonate aldolase 1, chloroplastic OS=Nicotiana tabacum OX=4097 GN=DHAPS-1 PE=2 SV=1	Phospho-2-dehydro-3-deoxyheptonate aldolase OS=Cucumis melo OX=3656 GN=LOC103484958 PE=3 SV=1	phospho-2-dehydro-3-deoxyheptonate aldolase 2, chloroplastic [Benincasa hispida]
Cla97C01G018080	Biological Process: metabolic process (GO:0008152);; Molecular Function: hydrolase activity (GO:0016787);;	--	--	--	Haloacid dehalogenase-like hydrolase;; haloacid dehalogenase-like hydrolase;; HAD-hyrolase-like	Haloacid dehalogenase-like hydrolase domain-containing protein At4g39970 OS=Arabidopsis thaliana OX=3702 GN=At4g39970 PE=2 SV=1	haloacid dehalogenase-like hydrolase domain-containing protein At4g39970 OS=Cucumis melo OX=3656 GN=LOC103484962 PE=4 SV=1	haloacid dehalogenase-like hydrolase domain-containing protein At4g39970 [Benincasa hispida]
Cla97C01G018090	Biological Process: metabolic process (GO:0008152);; Molecular Function: transferase activity, transferring hexosyl groups (GO:0016758);;	K13030|4.70e-124|bdi:100843904|(RefSeq) cyanohydrin beta-glucosyltransferase; K13030 cyanohydrin beta-glucosyltransferase [EC:2.4.1.85]	[GC]	--	UDP-glucoronosyl and UDP-glucosyl transferase	Linamarin synthase 2 OS=Manihot esculenta OX=3983 GN=UGT85K5 PE=1 SV=1	Glycosyltransferase OS=Cucumis sativus OX=3659 GN=Csa_6G499840 PE=3 SV=1	linamarin synthase 2-like [Benincasa hispida]
Cla97C01G018100	Molecular Function: catalytic activity (GO:0003824);;	--	[R]	General function prediction only	alpha/beta hydrolase fold;; Alpha/beta hydrolase family;; Serine aminopeptidase, S33;; TAP-like protein	--	2-hydroxy-6-oxo-6-phenylhexa-2,4-dienoate hydrolase-like OS=Cucumis melo OX=3656 GN=LOC103484964 PE=4 SV=1	2-hydroxy-6-oxo-6-phenylhexa-2,4-dienoate hydrolase-like [Benincasa hispida]
Cla97C01G018170	Cellular Component: integral component of membrane (GO:0016021);; Biological Process: transmembrane transport (GO:0055085);;	--	[C]	Energy production and conversion	Mitochondrial carrier protein	Probable mitochondrial adenine nucleotide transporter BTL3 OS=Arabidopsis thaliana OX=3702 GN=At5g64970 PE=2 SV=1	probable mitochondrial adenine nucleotide transporter BTL3 OS=Cucumis melo OX=3656 GN=LOC103484968 PE=3 SV=1	probable mitochondrial adenine nucleotide transporter BTL3 [Benincasa hispida]
Cla97C01G018220	--	--	--	--	Protein of unknown function (DUF4057)	DNA oxidative demethylase ALKBH2 OS=Arabidopsis thaliana OX=3702 GN=ALKBH2 PE=2 SV=2	uncharacterized protein LOC103484972 OS=Cucumis melo OX=3656 GN=LOC103484972 PE=4 SV=1	uncharacterized protein LOC120073332 [Benincasa hispida]
Cla97C01G018260	--	--	--	--	--	--	uncharacterized protein LOC103484974 isoform X1 OS=Cucumis melo OX=3656 GN=LOC103484974 PE=4 SV=1	PREDICTED: uncharacterized protein LOC103484974 isoform X1 [Cucumis melo]
Cla97C01G018280	Cellular Component: integral component of membrane (GO:0016021);;	--	--	--	--	--	uncharacterized protein LOC103484976 OS=Cucumis melo OX=3656 GN=LOC103484976 PE=4 SV=1	uncharacterized protein LOC120074049 [Benincasa hispida]
Cla97C01G018300	--	--	[G]	Carbohydrate transport and metabolism	Major Facilitator Superfamily;; Sugar (and other) transporter	--	LOW QUALITY PROTEIN: uncharacterized protein LOC103484977 OS=Cucumis melo OX=3656 GN=LOC103484977 PE=4 SV=1	uncharacterized protein LOC120072548 [Benincasa hispida]
Cla97C01G018310	--	--	--	--	Protein of unknown function (DUF1664)	--	Uncharacterized protein OS=Cucumis sativus OX=3659 GN=Csa_6G500490 PE=4 SV=1	uncharacterized protein LOC120074643 isoform X1 [Benincasa hispida]
Cla97C01G018320	--	--	--	--	VQ motif	VQ motif-containing protein 22 OS=Arabidopsis thaliana OX=3702 GN=VQ22 PE=2 SV=1	Uncharacterized protein OS=Cucumis sativus OX=3659 GN=Csa_6G500500 PE=4 SV=1	protein transport protein SEC31-like [Benincasa hispida]
Cla97C01G018340	--	--	--	--	PLAT/LH2 domain;; Embryo-specific protein 3, (ATS3)	PLAT domain-containing protein 1 OS=Arabidopsis thaliana OX=3702 GN=PLAT1 PE=1 SV=1	lipoxygenase homology domain-containing protein 1 OS=Cucumis melo OX=3656 GN=LOC103484981 PE=4 SV=1	PREDICTED: lipoxygenase homology domain-containing protein 1 [Cucumis melo]
Cla97C01G018370	--	K09286|2.92e-187|cmo:103484983|(RefSeq) ethylene-responsive transcription factor ERF060; K09286 EREBP-like factor	--	--	AP2 domain	Ethylene-responsive transcription factor RAP2-4 OS=Arabidopsis thaliana OX=3702 GN=RAP2-4 PE=1 SV=1	ethylene-responsive transcription factor ERF060 OS=Cucumis melo OX=3656 GN=LOC103484983 PE=4 SV=1	ethylene-responsive transcription factor ERF056 [Benincasa hispida]
Cla97C01G018380	Molecular Function: hydrolase activity (GO:0016787);; Biological Process: phosphatidylinositol dephosphorylation (GO:0046856);;	--	[U]	Intracellular trafficking, secretion, and vesicular transport	Endonuclease/Exonuclease/phosphatase family	Type I inositol polyphosphate 5-phosphatase 5 OS=Arabidopsis thaliana OX=3702 GN=IP5P5 PE=2 SV=1	Uncharacterized protein OS=Cucumis sativus OX=3659 GN=Csa_6G500570 PE=4 SV=1	type I inositol polyphosphate 5-phosphatase 5-like [Benincasa hispida]
Cla97C01G018400	Biological Process: metabolic process (GO:0008152);; Molecular Function: intramolecular transferase activity, phosphotransferases (GO:0016868);;	K01834|3.56e-73|cmo:103484987|(RefSeq) 2,3-bisphosphoglycerate-dependent phosphoglycerate mutase-like; K01834 2,3-bisphosphoglycerate-dependent phosphoglycerate mutase [EC:5.4.2.11]	[G]	Carbohydrate transport and metabolism	Histidine phosphatase superfamily (branch 1)	2,3-bisphosphoglycerate-dependent phosphoglycerate mutase 1 OS=Arabidopsis thaliana OX=3702 GN=gpmA1 PE=2 SV=1	2,3-bisphosphoglycerate-dependent phosphoglycerate mutase-like isoform X1 OS=Cucumis melo OX=3656 GN=LOC103484987 PE=3 SV=1	2,3-bisphosphoglycerate-dependent phosphoglycerate mutase 2-like [Benincasa hispida]
Cla97C01G018410	--	--	--	--	zinc-finger of the FCS-type, C2-C2	FCS-Like Zinc finger 6 OS=Arabidopsis thaliana OX=3702 GN=FLZ6 PE=1 SV=1	uncharacterized protein LOC103484988 OS=Cucumis melo OX=3656 GN=LOC103484988 PE=4 SV=1	FCS-Like Zinc finger 5 [Benincasa hispida]
Cla97C01G018420	Molecular Function: inositol-3-phosphate synthase activity (GO:0004512);; Biological Process: inositol biosynthetic process (GO:0006021);; Biological Process: phospholipid biosynthetic process (GO:0008654);;	K01858|0.0|cmo:103484990|(RefSeq) inositol-3-phosphate synthase; K01858 myo-inositol-1-phosphate synthase [EC:5.5.1.4]	[I]	Lipid transport and metabolism	Myo-inositol-1-phosphate synthase;; Myo-inositol-1-phosphate synthase	Inositol-3-phosphate synthase OS=Nicotiana paniculata OX=62141 GN=INPS1 PE=2 SV=1	inositol-3-phosphate synthase OS=Cucumis melo OX=3656 GN=LOC103484990 PE=4 SV=1	PREDICTED: inositol-3-phosphate synthase [Cucumis melo]
Cla97C01G018430	Molecular Function: nucleic acid binding (GO:0003676);;	--	--	--	Exonuclease	Protein NEN4 OS=Arabidopsis thaliana OX=3702 GN=NEN4 PE=2 SV=1	protein NEN4 isoform X3 OS=Cucumis melo OX=3656 GN=LOC103484991 PE=4 SV=1	protein NEN4 [Benincasa hispida]
Cla97C01G018460	Molecular Function: copper ion binding (GO:0005507);; Cellular Component: extracellular region (GO:0005576);; Molecular Function: oxidoreductase activity (GO:0016491);; Biological Process: oxidation-reduction process (GO:0055114);;	K00423|1.48e-215|mus:103991220|(RefSeq) L-ascorbate oxidase-like; K00423 L-ascorbate oxidase [EC:1.10.3.3]	[Q]	Secondary metabolites biosynthesis, transport and catabolism	Multicopper oxidase;; Multicopper oxidase;; Multicopper oxidase	L-ascorbate oxidase OS=Cucumis sativus OX=3659 PE=1 SV=1	L-ascorbate oxidase OS=Cucumis melo OX=3656 GN=LOC103484994 PE=3 SV=1	L-ascorbate oxidase [Benincasa hispida]
Cla97C01G018470	Biological Process: protein peptidyl-prolyl isomerization (GO:0000413);; Molecular Function: peptidyl-prolyl cis-trans isomerase activity (GO:0003755);; Molecular Function: FK506 binding (GO:0005528);; Cellular Component: endoplasmic reticulum membrane (GO:0005789);; Cellular Component: chloroplast thylakoid membrane (GO:0009535);; Biological Process: chaperone-mediated protein folding (GO:006107…	K01802|7.02e-115|cmo:103484993|(RefSeq) photosynthetic NDH subunit of lumenal location 4, chloroplastic; K01802 peptidylprolyl isomerase [EC:5.2.1.8]	--	--	FKBP-type peptidyl-prolyl cis-trans isomerase	Photosynthetic NDH subunit of lumenal location 4, chloroplastic OS=Arabidopsis thaliana OX=3702 GN=PNSL4 PE=1 SV=1	Peptidylprolyl isomerase OS=Cucumis sativus OX=3659 GN=Csa_6G500650 PE=4 SV=1	PREDICTED: photosynthetic NDH subunit of lumenal location 4, chloroplastic [Cucumis melo]
Cla97C01G018480	Biological Process: metal ion transport (GO:0030001);; Molecular Function: metal ion binding (GO:0046872);;	--	[P]	Inorganic ion transport and metabolism	Heavy-metal-associated domain	Heavy metal-associated isoprenylated plant protein 23 OS=Arabidopsis thaliana OX=3702 GN=HIPP23 PE=1 SV=1	heavy metal-associated isoprenylated plant protein 20 OS=Cucumis melo OX=3656 GN=LOC103484992 PE=4 SV=1	heavy metal-associated isoprenylated plant protein 23 [Benincasa hispida]
Cla97C01G018490	--	--	[O]	Posttranslational modification, protein turnover, chaperones	Xylanase inhibitor N-terminal;; Eukaryotic aspartyl protease;; Xylanase inhibitor C-terminal	Aspartic proteinase-like protein 1 OS=Arabidopsis thaliana OX=3702 GN=At5g10080 PE=2 SV=1	aspartic proteinase-like protein 1 isoform X1 OS=Cucumis melo OX=3656 GN=LOC103484997 PE=3 SV=1	aspartic proteinase-like protein 1 isoform X1 [Benincasa hispida]
Cla97C01G018500	--	K17785|0.0|cmo:103484999|(RefSeq) uncharacterized LOC103484999; K17785 MICOS complex subunit MIC60	[S]	Function unknown	Mitochondrial inner membrane protein;; Armadillo/beta-catenin-like repeat;; HEAT repeats;; C2 domain	Protein CELLULOSE SYNTHASE INTERACTIVE 1 OS=Arabidopsis thaliana OX=3702 GN=CSI1 PE=1 SV=1	C2 calcium-dependent membrane targeting OS=Corchorus capsularis OX=210143 GN=CCACVL1_26831 PE=4 SV=1	Protein CELLULOSE SYNTHASE INTERACTIVE 1, partial [Cucurbita argyrosperma subsp. sororia]
Cla97C01G018510	Cellular Component: integral component of membrane (GO:0016021);; Molecular Function: oxidoreductase activity (GO:0016491);; Biological Process: oxidation-reduction process (GO:0055114);;	K06123|1.01e-66|vcn:VOLCADRAFT_55911|(RefSeq) hypothetical protein; K06123 1-acylglycerone phosphate reductase [EC:1.1.1.101]	[Q]	Secondary metabolites biosynthesis, transport and catabolism	short chain dehydrogenase;; Enoyl-(Acyl carrier protein) reductase;; Fungal family of unknown function (DUF1776)	Short-chain dehydrogenase ptmH OS=Penicillium simplicissimum OX=69488 GN=ptmH PE=3 SV=1	uncharacterized oxidoreductase SSP0419 OS=Cucumis melo OX=3656 GN=LOC103485000 PE=3 SV=1	short-chain dehydrogenase RED1-like [Benincasa hispida]
Cla97C01G018540	--	--	--	--	--	--	Uncharacterized protein OS=Cucumis sativus OX=3659 GN=Csa_6G501230 PE=4 SV=1	uncharacterized protein LOC120073972 [Benincasa hispida]
Cla97C01G018560	--	--	--	--	--	--	Uncharacterized protein OS=Cucumis sativus OX=3659 GN=Csa_6G501250 PE=4 SV=1	nucleolin [Benincasa hispida]
Cla97C01G018570	--	K18592|0.0|csv:101214973|(RefSeq) glutathione hydrolase 1 isoform X2; K18592 gamma-glutamyltranspeptidase / glutathione hydrolase / leukotriene-C4 hydrolase [EC:3.4.19.14]	[E]	Amino acid transport and metabolism	Gamma-glutamyltranspeptidase	Glutathione hydrolase 1 OS=Arabidopsis thaliana OX=3702 GN=GGT1 PE=2 SV=1	Uncharacterized protein OS=Cucumis sativus OX=3659 GN=Csa_6G501260 PE=4 SV=1	glutathione hydrolase 1-like isoform X3 [Benincasa hispida]
Cla97C01G018630	--	K20562|0.0|cmo:103485010|(RefSeq) cytochrome P450 CYP736A12-like; K20562 biphenyl-4-hydroxylase	[Q]	Secondary metabolites biosynthesis, transport and catabolism	Cytochrome P450	Cytochrome P450 71AU50 OS=Prunus mume OX=102107 GN=CYP71AU50 PE=2 SV=1	cytochrome P450 CYP736A12-like OS=Cucumis melo OX=3656 GN=LOC103485010 PE=3 SV=1	cytochrome P450 71AU50-like [Benincasa hispida]
Cla97C01G018640	Molecular Function: monooxygenase activity (GO:0004497);; Molecular Function: iron ion binding (GO:0005506);; Molecular Function: oxidoreductase activity, acting on paired donors, with incorporation or reduction of molecular oxygen (GO:0016705);; Molecular Function: heme binding (GO:0020037);; Biological Process: oxidation-reduction process (GO:0055114);;	--	[Q]	Secondary metabolites biosynthesis, transport and catabolism	Cytochrome P450	Cytochrome P450 71AU50 OS=Prunus mume OX=102107 GN=CYP71AU50 PE=2 SV=1	cytochrome P450 CYP736A12-like OS=Cucumis melo OX=3656 GN=LOC103485012 PE=3 SV=1	PREDICTED: cytochrome P450 CYP736A12-like [Cucumis melo]
Cla97C01G018650	--	K20562|8.13e-278|csv:101214731|(RefSeq) cytochrome P450 CYP736A12-like; K20562 biphenyl-4-hydroxylase	[Q]	Secondary metabolites biosynthesis, transport and catabolism	Cytochrome P450	Cytochrome P450 71AU50 OS=Prunus mume OX=102107 GN=CYP71AU50 PE=2 SV=1	cytochrome P450 CYP736A12-like OS=Cucumis melo OX=3656 GN=LOC103485015 PE=3 SV=1	cytochrome P450 71AU50-like [Benincasa hispida]
Cla97C01G018670	--	--	--	--	--	Protein HEAT INTOLERANT 4 OS=Arabidopsis thaliana OX=3702 GN=HIT4 PE=1 SV=1	Uncharacterized protein OS=Vigna angularis var. angularis OX=157739 GN=Vigan.02G194100 PE=4 SV=1	uncharacterized protein LOC111005966 [Momordica charantia]
Cla97C01G018680	Molecular Function: DNA-binding transcription factor activity (GO:0003700);; Biological Process: regulation of transcription, DNA-templated (GO:0006355);; Biological Process: brassinosteroid mediated signaling pathway (GO:0009742);;	K14503|2.64e-208|csv:101216171|(RefSeq) BES1/BZR1 homolog protein 2; K14503 brassinosteroid resistant 1/2	--	--	BES1/BZR1 plant transcription factor, N-terminal	BES1/BZR1 homolog protein 2 OS=Arabidopsis thaliana OX=3702 GN=BEH2 PE=1 SV=1	Uncharacterized protein OS=Cucumis sativus OX=3659 GN=Csa_6G501930 PE=4 SV=1	BES1/BZR1-like protein 2 [Cucumis melo var. makuwa]
Cla97C01G018700	--	K12356|8.09e-243|csv:101215927|(RefSeq) UDP-glycosyltransferase 72E2; K12356 coniferyl-alcohol glucosyltransferase [EC:2.4.1.111]	[GC]	--	UDP-glucoronosyl and UDP-glucosyl transferase	UDP-glycosyltransferase 72E1 OS=Arabidopsis thaliana OX=3702 GN=UGT72E1 PE=1 SV=1	Uncharacterized protein OS=Cucumis sativus OX=3659 GN=Csa_6G501940 PE=4 SV=1	UDP-glycosyltransferase 72E1-like [Benincasa hispida]
Cla97C01G018740	Cellular Component: plasma membrane (GO:0005886);; Molecular Function: FMN binding (GO:0010181);; Molecular Function: oxidoreductase activity (GO:0016491);; Biological Process: negative regulation of transcription, DNA-templated (GO:0045892);; Biological Process: oxidation-reduction process (GO:0055114);;	K03809|1.28e-172|cmo:103485026|(RefSeq) probable NAD(P)H dehydrogenase (quinone) FQR1-like 2; K03809 NAD(P)H dehydrogenase (quinone) [EC:1.6.5.2]	[R]	General function prediction only	NADPH-dependent FMN reductase;; Flavodoxin-like fold	Probable NAD(P)H dehydrogenase (quinone) FQR1-like 2 OS=Arabidopsis thaliana OX=3702 GN=At4g36750 PE=1 SV=1	probable NAD(P)H dehydrogenase (Quinone) FQR1-like 2 OS=Cucumis melo OX=3656 GN=LOC103485026 PE=4 SV=1	probable NAD(P)H dehydrogenase (quinone) FQR1-like 2 [Benincasa hispida]
Cla97C01G018800	Molecular Function: nutrient reservoir activity (GO:0045735);;	--	--	--	Cupin	Vicilin-like seed storage protein At4g36700 OS=Arabidopsis thaliana OX=3702 GN=At4g36700 PE=3 SV=1	PreproMP73 OS=Cucumis sativus OX=3659 GN=Csa_6G502040 PE=4 SV=1	vicilin-like seed storage protein At2g18540 [Benincasa hispida]
Cla97C01G018870	--	K11093|4.11e-186|cmo:103485041|(RefSeq) U1 small nuclear ribonucleoprotein 70 kDa; K11093 U1 small nuclear ribonucleoprotein 70kDa	[A]	RNA processing and modification	U1 small nuclear ribonucleoprotein of 70kDa MW N terminal;; RNA recognition motif. (a.k.a. RRM, RBD, or RNP domain)	U1 small nuclear ribonucleoprotein 70 kDa OS=Arabidopsis thaliana OX=3702 GN=RNU1 PE=1 SV=1	U1 small nuclear ribonucleoprotein 70 kDa OS=Cucumis melo OX=3656 GN=LOC103485041 PE=4 SV=1	PREDICTED: U1 small nuclear ribonucleoprotein 70 kDa [Cucumis melo]
Cla97C01G018890	Biological Process: regulation of transcription, DNA-templated (GO:0006355);;	K14494|7.62e-58|pxb:103959476|(RefSeq) DELLA protein GAI-like; K14494 DELLA protein	--	--	GRAS domain family	SCARECROW-LIKE protein 7 OS=Populus euphratica OX=75702 GN=SCL7 PE=2 SV=1	Chitin-inducible gibberellin-responsive protein OS=Cucumis sativus OX=3659 GN=Csa_6G502620 PE=3 SV=1	SCARECROW-LIKE protein 7 [Cucumis sativus]
Cla97C01G018900	--	--	--	--	--	--	uncharacterized protein LOC103485350 OS=Cucumis melo OX=3656 GN=LOC103485350 PE=4 SV=1	uncharacterized protein LOC120074572 [Benincasa hispida]
Cla97C01G018910	--	--	[I]	Lipid transport and metabolism	CRAL/TRIO domain;; CRAL/TRIO, N-terminal domain	--	CRAL-TRIO domain-containing protein C23B6.04c-like OS=Cucumis melo OX=3656 GN=LOC103485046 PE=4 SV=1	phosphatidylinositol transfer protein 3-like [Benincasa hispida]
Cla97C01G018920	Molecular Function: transferase activity (GO:0016740);;	K21804|3.62e-06|mpp:MICPUCDRAFT_57230|(RefSeq) hypothetical protein; K21804 protein N-lysine methyltransferase METTL21A [EC:2.1.1.-]	[A]	RNA processing and modification	Lysine methyltransferase	--	protein N-lysine methyltransferase METTL21A OS=Cucumis melo OX=3656 GN=LOC103485045 PE=4 SV=1	protein N-lysine methyltransferase METTL21A-like [Benincasa hispida]
Cla97C01G018950	Molecular Function: structural constituent of ribosome (GO:0003735);; Cellular Component: ribosome (GO:0005840);; Biological Process: translation (GO:0006412);; Molecular Function: rRNA binding (GO:0019843);;	K02933|1.21e-69|csv:101220210|(RefSeq) uncharacterized protein LOC101220210; K02933 large subunit ribosomal protein L6	[J]	Translation, ribosomal structure and biogenesis	Ribosomal protein L6	60S ribosomal protein L6, mitochondrial OS=Marchantia polymorpha OX=3197 GN=RPL6 PE=3 SV=2	Uncharacterized protein OS=Cucumis sativus OX=3659 GN=Csa_6G502670 PE=3 SV=1	uncharacterized protein LOC111453510 [Cucurbita moschata]
Cla97C01G018990	Molecular Function: DNA-binding transcription factor activity (GO:0003700);; Biological Process: regulation of transcription, DNA-templated (GO:0006355);; Molecular Function: zinc ion binding (GO:0008270);; Molecular Function: sequence-specific DNA binding (GO:0043565);;	--	[K]	Transcription	GATA zinc finger	GATA transcription factor 18 OS=Arabidopsis thaliana OX=3702 GN=GATA18 PE=1 SV=2	GATA transcription factor 18 OS=Cucumis melo OX=3656 GN=LOC103485050 PE=4 SV=1	GATA transcription factor 18 [Benincasa hispida]
Cla97C01G019000	Molecular Function: catalytic activity (GO:0003824);; Biological Process: base-excision repair (GO:0006284);;	K01247|1.63e-165|cmo:103485049|(RefSeq) probable DNA-3-methyladenine glycosylase 2; K01247 DNA-3-methyladenine glycosylase II [EC:3.2.2.21]	[L]	Replication, recombination and repair	HhH-GPD superfamily base excision DNA repair protein	--	probable DNA-3-methyladenine glycosylase 2 OS=Cucumis melo OX=3656 GN=LOC103485049 PE=4 SV=1	DNA-3-methyladenine glycosylase 1-like [Benincasa hispida]
Cla97C01G019010	Molecular Function: DNA binding (GO:0003677);;	--	--	--	ZF-HD protein dimerisation region	Zinc-finger homeodomain protein 6 OS=Arabidopsis thaliana OX=3702 GN=ZHD6 PE=1 SV=1	Uncharacterized protein OS=Cucumis sativus OX=3659 GN=Csa_6G502710 PE=4 SV=1	zinc-finger homeodomain protein 6 [Benincasa hispida]
Cla97C01G019030	Molecular Function: ATP binding (GO:0005524);;	K17681|0.0|csv:101221464|(RefSeq) ATPase family AAA domain-containing protein 3; K17681 ATPase family AAA domain-containing protein 3A/B	[O]	Posttranslational modification, protein turnover, chaperones	Domain of unknown function (DUF3523);; ATPase family associated with various cellular activities (AAA);; Holliday junction DNA helicase RuvB P-loop domain	ATPase family AAA domain-containing protein 3 OS=Caenorhabditis elegans OX=6239 GN=atad-3 PE=1 SV=2	Uncharacterized protein OS=Cucumis sativus OX=3659 GN=Csa_6G502730 PE=3 SV=1	ATPase family AAA domain-containing protein 3 [Cucumis melo var. makuwa]
Cla97C01G019090	--	--	[R]	General function prediction only	--	Auxilin-like protein 1 OS=Arabidopsis thaliana OX=3702 GN=AUL1 PE=2 SV=2	Uncharacterized protein OS=Cucumis sativus OX=3659 GN=Csa_6G502820 PE=4 SV=1	auxilin-like protein 1 isoform X2 [Benincasa hispida]
Cla97C01G019110	Cellular Component: integral component of membrane (GO:0016021);;	--	--	--	--	--	Uncharacterized protein OS=Cucumis sativus OX=3659 GN=Csa_6G502840 PE=4 SV=1	uncharacterized protein LOC120073808 [Benincasa hispida]
Cla97C01G019120	Molecular Function: hydrolase activity, hydrolyzing O-glycosyl compounds (GO:0004553);; Biological Process: carbohydrate metabolic process (GO:0005975);;	K19355|2.74e-299|cmo:103485066|(RefSeq) mannan endo-1,4-beta-mannosidase 7; K19355 mannan endo-1,4-beta-mannosidase [EC:3.2.1.78]	--	--	Cellulase (glycosyl hydrolase family 5)	Mannan endo-1,4-beta-mannosidase 7 OS=Arabidopsis thaliana OX=3702 GN=MAN7 PE=2 SV=1	mannan endo-1,4-beta-mannosidase 7 isoform X1 OS=Cucumis melo OX=3656 GN=LOC103485066 PE=3 SV=1	PREDICTED: mannan endo-1,4-beta-mannosidase 7 isoform X1 [Cucumis melo]
Cla97C01G019190	--	K21483|1.37e-188|cmo:103485071|(RefSeq) salicylate carboxymethyltransferase-like; K21483 salicylate 1-O-methyltransferase [EC:2.1.1.274]	--	--	SAM dependent carboxyl methyltransferase	S-adenosyl-L-methionine:benzoic acid/salicylic acid carboxyl methyltransferase 1 OS=Petunia hybrida OX=4102 GN=BSMT1 PE=1 SV=1	salicylate carboxymethyltransferase-like isoform X1 OS=Cucumis melo OX=3656 GN=LOC103485071 PE=4 SV=1	salicylate carboxymethyltransferase-like isoform X1 [Benincasa hispida]
Cla97C01G019200	Molecular Function: methyltransferase activity (GO:0008168);; Biological Process: methylation (GO:0032259);;	K21483|9.17e-231|cmo:103485074|(RefSeq) uncharacterized LOC103485074; K21483 salicylate 1-O-methyltransferase [EC:2.1.1.274]	--	--	SAM dependent carboxyl methyltransferase	S-adenosyl-L-methionine:benzoic acid/salicylic acid carboxyl methyltransferase 3 OS=Petunia hybrida OX=4102 GN=BSMT3 PE=2 SV=1	uncharacterized protein LOC103485074 OS=Cucumis melo OX=3656 GN=LOC103485074 PE=4 SV=1	PREDICTED: uncharacterized protein LOC103485074 [Cucumis melo]
Cla97C01G019220	--	--	--	--	Uncharacterised protein family (UPF0261);; Phosphoenolpyruvate hydrolase-like	ToMV susceptible protein tm-1(GCR26) OS=Solanum lycopersicum OX=4081 GN=tm-1 PE=1 SV=1	Uncharacterized protein OS=Cucumis sativus OX=3659 GN=Csa_6G504420 PE=4 SV=1	toMV susceptible protein tm-1(GCR26) isoform X1 [Benincasa hispida]
Cla97C01G019240	Molecular Function: ATP binding (GO:0005524);;	K08900|9.34e-298|csv:101205613|(RefSeq) AAA-ATPase At3g50940; K08900 mitochondrial chaperone BCS1	[O]	Posttranslational modification, protein turnover, chaperones	Domain associated at C-terminal with AAA;; ATPase family associated with various cellular activities (AAA)	Protein HYPER-SENSITIVITY-RELATED 4 OS=Arabidopsis thaliana OX=3702 GN=HSR4 PE=2 SV=1	Uncharacterized protein OS=Cucumis sativus OX=3659 GN=Csa_6G504440 PE=3 SV=1	AAA-ATPase At3g50940-like [Benincasa hispida]
Cla97C01G019250	Molecular Function: ATP binding (GO:0005524);;	K08900|8.67e-269|csv:101205613|(RefSeq) AAA-ATPase At3g50940; K08900 mitochondrial chaperone BCS1	[O]	Posttranslational modification, protein turnover, chaperones	Domain associated at C-terminal with AAA;; ATPase family associated with various cellular activities (AAA)	Protein HYPER-SENSITIVITY-RELATED 4 OS=Arabidopsis thaliana OX=3702 GN=HSR4 PE=2 SV=1	Uncharacterized protein OS=Cucumis sativus OX=3659 GN=Csa_6G504450 PE=3 SV=1	AAA-ATPase At3g50940-like [Benincasa hispida]
Cla97C01G019260	--	K08900|0.0|fve:101307344|(RefSeq) putative cell division cycle ATPase; K08900 mitochondrial chaperone BCS1	[O]	Posttranslational modification, protein turnover, chaperones	ATPase family associated with various cellular activities (AAA);; Domain associated at C-terminal with AAA;; AAA domain;; RNA helicase;; Holliday junction DNA helicase RuvB P-loop domain;; AAA ATPase domain;; Protein of unknown function (DUF815);; AAA domain (dynein-related subfamily);; P-loop containing region of AAA domain;; MoxR domain in the MoxR-vWA-beta-propeller ternary systems;; AAA domai…	AAA-ATPase At2g18193 OS=Arabidopsis thaliana OX=3702 GN=At2g18193 PE=2 SV=1	Uncharacterized protein OS=Solanum lycopersicum OX=4081 PE=4 SV=1	PREDICTED: putative cell division cycle ATPase [Fragaria vesca subsp. vesca]
Cla97C01G019290	Molecular Function: ATP binding (GO:0005524);;	K08900|8.06e-213|csv:101208666|(RefSeq) AAA-ATPase At2g18193; K08900 mitochondrial chaperone BCS1	[O]	Posttranslational modification, protein turnover, chaperones	Domain associated at C-terminal with AAA;; ATPase family associated with various cellular activities (AAA)	AAA-ATPase At2g18193 OS=Arabidopsis thaliana OX=3702 GN=At2g18193 PE=2 SV=1	Uncharacterized protein OS=Cucumis sativus OX=3659 GN=Csa_6G504490 PE=3 SV=1	AAA-ATPase At2g18193-like [Momordica charantia]
Cla97C01G019320	Molecular Function: protein dimerization activity (GO:0046983);;	K05765|9.42e-11|fve:101301142|(RefSeq) uncharacterized LOC101301142; K05765 cofilin	--	--	--	Transcription factor bHLH110 OS=Arabidopsis thaliana OX=3702 GN=BHLH110 PE=2 SV=2	Uncharacterized protein OS=Cucumis sativus OX=3659 GN=Csa_6G504510 PE=4 SV=1	transcription factor bHLH133-like [Cucurbita pepo subsp. pepo]
Cla97C01G019340	Cellular Component: membrane (GO:0016020);;	--	--	--	HECT-like Ubiquitin-conjugating enzyme (E2)-binding	--	uncharacterized protein LOC103485086 OS=Cucumis melo OX=3656 GN=LOC103485086 PE=4 SV=1	uncharacterized protein LOC120074678 isoform X1 [Benincasa hispida]
Cla97C01G019380	Biological Process: transport (GO:0006810);; Cellular Component: integral component of membrane (GO:0016021);;	K15115|2.83e-218|cmo:103485089|(RefSeq) folate transporter 1, chloroplastic; K15115 solute carrier family 25 (mitochondrial folate transporter), member 32	[C]	Energy production and conversion	Mitochondrial carrier protein	Folate transporter 1, chloroplastic OS=Arabidopsis thaliana OX=3702 GN=FOLT1 PE=2 SV=1	folate transporter 1, chloroplastic isoform X1 OS=Cucumis melo OX=3656 GN=LOC103485089 PE=3 SV=1	folate transporter 1, chloroplastic isoform X1 [Benincasa hispida]
Cla97C01G019400	Molecular Function: monooxygenase activity (GO:0004497);; Biological Process: anatomical structure morphogenesis (GO:0009653);; Cellular Component: membrane (GO:0016020);; Molecular Function: oxidoreductase activity, acting on paired donors, with incorporation or reduction of molecular oxygen (GO:0016705);; Biological Process: metabolic process (GO:0044710);; Molecular Function: metal ion binding…	K12637|7.65e-306|cmo:103485087|(RefSeq) 3-epi-6-deoxocathasterone 23-monooxygenase; K12637 3-epi-6-deoxocathasterone 23-monooxygenase [EC:1.14.14.147]	[QI]	--	Cytochrome P450	3-epi-6-deoxocathasterone 23-monooxygenase CYP90C1 OS=Arabidopsis thaliana OX=3702 GN=CYP90C1 PE=1 SV=3	3-epi-6-deoxocathasterone 23-monooxygenase OS=Cucumis melo OX=3656 GN=LOC103485087 PE=3 SV=1	3-epi-6-deoxocathasterone 23-monooxygenase CYP90C1 [Benincasa hispida]
Cla97C01G019410	Molecular Function: rRNA (adenine-N6,N6-)-dimethyltransferase activity (GO:0000179);; Biological Process: rRNA methylation (GO:0031167);;	K14191|8.60e-227|cmo:103485093|(RefSeq) ribosomal RNA small subunit methyltransferase, mitochondrial; K14191 18S rRNA (adenine1779-N6/adenine1780-N6)-dimethyltransferase [EC:2.1.1.183]	[A]	RNA processing and modification	Ribosomal RNA adenine dimethylase;; Methyltransferase domain;; Methyltransferase domain;; Methyltransferase small domain;; ubiE/COQ5 methyltransferase family;; Ribosomal protein L11 methyltransferase (PrmA)	Ribosomal RNA small subunit methyltransferase, mitochondrial OS=Arabidopsis thaliana OX=3702 GN=DIM1B PE=1 SV=1	rRNA adenine N(6)-methyltransferase OS=Cucumis melo OX=3656 GN=LOC103485093 PE=3 SV=1	ribosomal RNA small subunit methyltransferase, mitochondrial [Benincasa hispida]
Cla97C01G019430	--	--	[G]	Carbohydrate transport and metabolism	Glycosyl hydrolases family 35;; Beta-sandwich domain in beta galactosidase;; Galactose binding lectin domain;; Beta-galactosidase	Beta-galactosidase 3 OS=Arabidopsis thaliana OX=3702 GN=BGAL3 PE=2 SV=1	Beta-galactosidase OS=Cucumis melo OX=3656 GN=LOC103485094 PE=3 SV=1	beta-galactosidase 3 isoform X2 [Benincasa hispida]
Cla97C01G019440	Cellular Component: cell (GO:0005623);; Biological Process: glycerol ether metabolic process (GO:0006662);; Molecular Function: protein disulfide oxidoreductase activity (GO:0015035);; Biological Process: cell redox homeostasis (GO:0045454);; Biological Process: oxidation-reduction process (GO:0055114);;	K03671|2.80e-73|cmo:103485095|(RefSeq) thioredoxin H-type; K03671 thioredoxin 1	[O]	Posttranslational modification, protein turnover, chaperones	Thioredoxin	Thioredoxin H-type OS=Ricinus communis OX=3988 PE=3 SV=1	Thioredoxin OS=Cucumis melo OX=3656 GN=LOC103485095 PE=3 SV=1	thioredoxin H-type [Benincasa hispida]
Cla97C01G019450	Molecular Function: acid phosphatase activity (GO:0003993);; Biological Process: dephosphorylation (GO:0016311);; Molecular Function: metal ion binding (GO:0046872);;	--	[G]	Carbohydrate transport and metabolism	Calcineurin-like phosphoesterase;; Iron/zinc purple acid phosphatase-like protein C;; Purple acid Phosphatase, N-terminal domain	Purple acid phosphatase 10 OS=Arabidopsis thaliana OX=3702 GN=PAP10 PE=2 SV=1	Purple acid phosphatase OS=Cucumis melo OX=3656 GN=LOC103485096 PE=3 SV=1	purple acid phosphatase 5 [Benincasa hispida]
Cla97C01G019470	--	--	--	--	Domain of unknown function (DUF702)	Protein SHORT INTERNODES OS=Arabidopsis thaliana OX=3702 GN=SHI PE=1 SV=1	Uncharacterized protein OS=Cucumis sativus OX=3659 GN=Csa_6G504650 PE=4 SV=1	protein SHI RELATED SEQUENCE 1-like [Cucurbita maxima]
Cla97C01G019500	Molecular Function: monooxygenase activity (GO:0004497);; Molecular Function: iron ion binding (GO:0005506);; Cellular Component: integral component of membrane (GO:0016021);; Molecular Function: oxidoreductase activity, acting on paired donors, with incorporation or reduction of molecular oxygen (GO:0016705);; Molecular Function: heme binding (GO:0020037);; Biological Process: oxidation-reductio…	K09755|0.0|csv:101205783|(RefSeq) cytochrome P450 84A1; K09755 ferulate-5-hydroxylase [EC:1.14.-.-]	[Q]	Secondary metabolites biosynthesis, transport and catabolism	Cytochrome P450	Cytochrome P450 84A1 OS=Arabidopsis thaliana OX=3702 GN=CYP84A1 PE=1 SV=1	Uncharacterized protein OS=Cucumis sativus OX=3659 GN=Csa_6G504720 PE=3 SV=1	cytochrome P450 84A1-like [Benincasa hispida]
Cla97C01G019520	Molecular Function: obsolete transcription factor activity, transcription factor binding (GO:0000989);; Cellular Component: nucleus (GO:0005634);; Biological Process: regulation of transcription, DNA-templated (GO:0006355);; Molecular Function: zinc ion binding (GO:0008270);; Biological Process: photomorphogenesis (GO:0009640);;	--	--	--	B-box zinc finger	B-box zinc finger protein 19 OS=Arabidopsis thaliana OX=3702 GN=BBX19 PE=1 SV=1	B-box zinc finger protein 19-like isoform X1 OS=Cucumis melo OX=3656 GN=LOC103485108 PE=4 SV=1	B-box zinc finger protein 18-like isoform X1 [Benincasa hispida]
Cla97C01G019540	Molecular Function: protein kinase activity (GO:0004672);; Molecular Function: ATP binding (GO:0005524);; Biological Process: protein phosphorylation (GO:0006468);; Cellular Component: integral component of membrane (GO:0016021);;	K13415|5.74e-52|pda:103696970|(RefSeq) brassinosteroid LRR receptor kinase BRI1-like; K13415 protein brassinosteroid insensitive 1 [EC:2.7.11.1]	--	--	Leucine rich repeat;; Leucine Rich repeats (2 copies);; Protein kinase domain;; Protein tyrosine and serine/threonine kinase;; Leucine Rich Repeat;; Leucine Rich repeat;; Leucine rich repeat N-terminal domain	Probable LRR receptor-like serine/threonine-protein kinase At4g36180 OS=Arabidopsis thaliana OX=3702 GN=At4g36180 PE=1 SV=1	probable LRR receptor-like serine/threonine-protein kinase At4g36180 OS=Cucumis melo OX=3656 GN=LOC103485109 PE=4 SV=1	PREDICTED: probable LRR receptor-like serine/threonine-protein kinase At4g36180 [Cucumis melo]
Cla97C01G019655	Cellular Component: integral component of membrane (GO:0016021);;	K01179|1.25e-29|spen:107011321|(RefSeq) endoglucanase 2-like isoform X1; K01179 endoglucanase [EC:3.2.1.4]	--	--	--	--	Uncharacterized protein OS=Cucumis sativus OX=3659 GN=Csa_6G505840 PE=4 SV=1	uncharacterized protein LOC120073915 [Benincasa hispida]
Cla97C01G019740	Molecular Function: DNA binding (GO:0003677);; Molecular Function: endonuclease activity (GO:0004519);; Cellular Component: intracellular (GO:0005622);; Biological Process: DNA repair (GO:0006281);; Molecular Function: zinc ion binding (GO:0008270);; Biological Process: nucleic acid phosphodiester bond hydrolysis (GO:0090305);;	K10772|0.0|csv:101222374|(RefSeq) DNA-(apurinic or apyrimidinic site) lyase 2; K10772 AP endonuclease 2 [EC:4.2.99.18]	[L]	Replication, recombination and repair	Endonuclease/Exonuclease/phosphatase family;; GRF zinc finger	DNA-(apurinic or apyrimidinic site) endonuclease 2 OS=Arabidopsis thaliana OX=3702 GN=APE2 PE=1 SV=1	DNA-(apurinic or apyrimidinic site) lyase OS=Cucumis melo OX=3656 GN=LOC103485130 PE=3 SV=1	DNA-(apurinic or apyrimidinic site) endonuclease 2 [Benincasa hispida]
Cla97C01G019760	--	K03686|2.81e-11|bvg:104900630|(RefSeq) chaperone protein dnaJ A6, chloroplastic; K03686 molecular chaperone DnaJ	[O]	Posttranslational modification, protein turnover, chaperones	DnaJ domain	Chaperone protein dnaJ 11, chloroplastic OS=Arabidopsis thaliana OX=3702 GN=ATJ11 PE=1 SV=2	chaperone protein dnaJ 11, chloroplastic OS=Cucumis melo OX=3656 GN=LOC103485131 PE=4 SV=1	chaperone protein dnaJ 11, chloroplastic-like [Benincasa hispida]
Cla97C01G019770	--	K00276|6.11e-39|pvu:PHAVU_003G204000g|(RefSeq) hypothetical protein; K00276 primary-amine oxidase [EC:1.4.3.21]	--	--	Armadillo/beta-catenin-like repeat	--	uncharacterized protein LOC103485132 OS=Cucumis melo OX=3656 GN=LOC103485132 PE=4 SV=1	uncharacterized protein LOC120073845 [Benincasa hispida]
Cla97C01G019780	--	--	--	--	Protein kinase domain;; Protein tyrosine and serine/threonine kinase;; Salt stress response/antifungal	Cysteine-rich receptor-like protein kinase 29 OS=Arabidopsis thaliana OX=3702 GN=CRK29 PE=2 SV=1	uncharacterized protein LOC103484586 OS=Cucumis melo OX=3656 GN=LOC103484586 PE=4 SV=1	cysteine-rich receptor-like protein kinase 10 [Momordica charantia]
Cla97C01G019790	--	K12173|1.84e-47|gmx:100794341|(RefSeq) BRISC and BRCA1-A complex member 2; K12173 BRCA1-A complex subunit BRE	--	--	Thaumatin family	Thaumatin-like protein 1 OS=Arabidopsis thaliana OX=3702 GN=TLP1 PE=2 SV=1	Uncharacterized protein OS=Malus domestica OX=3750 GN=DVH24_020108 PE=4 SV=1	hypothetical protein FEM48_Zijuj08G0088400 [Ziziphus jujuba var. spinosa]
Cla97C01G019850	Molecular Function: alpha-mannosidase activity (GO:0004559);; Biological Process: mannose metabolic process (GO:0006013);; Molecular Function: zinc ion binding (GO:0008270);; Molecular Function: carbohydrate binding (GO:0030246);;	K01191|0.0|cmo:103485145|(RefSeq) alpha-mannosidase; K01191 alpha-mannosidase [EC:3.2.1.24]	[G]	Carbohydrate transport and metabolism	Glycosyl hydrolases family 38 N-terminal domain;; Glycosyl hydrolases family 38 C-terminal domain;; Alpha mannosidase middle domain;; Glycosyl hydrolases family 38 C-terminal beta sandwich domain	Probable alpha-mannosidase At5g66150 OS=Arabidopsis thaliana OX=3702 GN=At5g66150 PE=3 SV=1	Alpha-mannosidase OS=Cucumis melo OX=3656 GN=LOC103485145 PE=3 SV=1	alpha-mannosidase [Benincasa hispida]
Cla97C01G019860	Molecular Function: endopeptidase activity (GO:0004175);; Cellular Component: proteasome core complex (GO:0005839);; Biological Process: proteolysis involved in cellular protein catabolic process (GO:0051603);;	K02731|6.04e-153|cmo:103485144|(RefSeq) proteasome subunit alpha type-7; K02731 20S proteasome subunit alpha 4 [EC:3.4.25.1]	[O]	Posttranslational modification, protein turnover, chaperones	Proteasome subunit;; Proteasome subunit A N-terminal signature	Proteasome subunit alpha type-7 OS=Cicer arietinum OX=3827 GN=PAD1 PE=2 SV=1	Proteasome subunit alpha type OS=Cucumis melo OX=3656 GN=LOC103485144 PE=3 SV=1	proteasome subunit alpha type-7 [Momordica charantia]
Cla97C01G019890	Cellular Component: membrane (GO:0016020);; Biological Process: response to stimulus (GO:0050896);;	K00434|2.77e-157|cmo:103485146|(RefSeq) L-ascorbate peroxidase 3, peroxisomal; K00434 L-ascorbate peroxidase [EC:1.11.1.11]	--	--	Peroxidase	L-ascorbate peroxidase 3 OS=Arabidopsis thaliana OX=3702 GN=APX3 PE=1 SV=1	L-ascorbate peroxidase 3, peroxisomal OS=Cucumis melo OX=3656 GN=LOC103485146 PE=3 SV=1	ascorbate peroxidase [Citrullus lanatus]
Cla97C01G019900	--	--	--	--	Protein of unknown function (DUF632);; Protein of unknown function (DUF630)	Protein ALTERED PHOSPHATE STARVATION RESPONSE 1 OS=Arabidopsis thaliana OX=3702 GN=APSR1 PE=2 SV=1	Uncharacterized protein OS=Cucumis sativus OX=3659 GN=Csa_6G507110 PE=4 SV=1	protein ALTERED PHOSPHATE STARVATION RESPONSE 1 isoform X2 [Benincasa hispida]
Cla97C01G019910	Cellular Component: nucleus (GO:0005634);; Biological Process: DNA repair (GO:0006281);; Biological Process: cell cycle (GO:0007049);;	K06662|0.0|cmo:103485149|(RefSeq) cell cycle checkpoint protein RAD17; K06662 cell cycle checkpoint protein	[DL]	--	Rad17 P-loop domain	Cell cycle checkpoint protein RAD17 OS=Arabidopsis thaliana OX=3702 GN=RAD17 PE=1 SV=1	cell cycle checkpoint protein RAD17 OS=Cucumis melo OX=3656 GN=LOC103485149 PE=4 SV=1	cell cycle checkpoint protein RAD17 isoform X1 [Benincasa hispida]
Cla97C01G019920	Cellular Component: plasma membrane (GO:0005886);; Cellular Component: integral component of membrane (GO:0016021);; Biological Process: metal ion transport (GO:0030001);; Molecular Function: metal ion binding (GO:0046872);;	--	[P]	Inorganic ion transport and metabolism	Heavy-metal-associated domain	Heavy metal-associated isoprenylated plant protein 27 OS=Arabidopsis thaliana OX=3702 GN=HIPP27 PE=1 SV=1	heavy metal-associated isoprenylated plant protein 27 OS=Cucumis melo OX=3656 GN=LOC103485150 PE=4 SV=1	heavy metal-associated isoprenylated plant protein 27 [Benincasa hispida]
Cla97C01G019930	Molecular Function: hydrolase activity, acting on ester bonds (GO:0016788);;	K00679|2.32e-89|cic:CICLE_v10027727mg|(RefSeq) hypothetical protein; K00679 phospholipid:diacylglycerol acyltransferase [EC:2.3.1.158]	--	--	GDSL-like Lipase/Acylhydrolase	GDSL esterase/lipase EXL3 OS=Arabidopsis thaliana OX=3702 GN=EXL3 PE=2 SV=1	GDSL esterase/lipase EXL3-like OS=Cucumis melo OX=3656 GN=LOC103485151 PE=3 SV=1	GDSL esterase/lipase EXL3-like [Benincasa hispida]
Cla97C01G019960	--	--	--	--	RING-like zinc finger;; Ring finger domain;; Zinc finger, C3HC4 type (RING finger)	--	UPF0434 protein ECH_0194 OS=Cucumis melo OX=3656 GN=LOC103485154 PE=4 SV=1	hypothetical protein SDJN03_04503, partial [Cucurbita argyrosperma subsp. sororia]
Cla97C01G019990	--	--	--	--	Lysine methyltransferase	Histone-arginine methyltransferase METTL23 OS=Xenopus laevis OX=8355 GN=mettl23 PE=2 SV=1	methyltransferase-like protein 23 isoform X3 OS=Cucumis melo OX=3656 GN=LOC103485159 PE=4 SV=1	methyltransferase-like protein 23 isoform X1 [Benincasa hispida]
Cla97C01G020000	Molecular Function: peroxidase activity (GO:0004601);; Cellular Component: extracellular region (GO:0005576);; Biological Process: response to oxidative stress (GO:0006979);; Molecular Function: heme binding (GO:0020037);; Biological Process: hydrogen peroxide catabolic process (GO:0042744);; Molecular Function: metal ion binding (GO:0046872);; Biological Process: oxidation-reduction process (GO:…	K00430|3.86e-220|cmo:103485158|(RefSeq) peroxidase 64-like; K00430 peroxidase [EC:1.11.1.7]	--	--	Peroxidase	Peroxidase 64 OS=Arabidopsis thaliana OX=3702 GN=PER64 PE=1 SV=1	Peroxidase OS=Cucumis melo OX=3656 GN=LOC103485158 PE=3 SV=1	peroxidase 64-like [Benincasa hispida]
Cla97C01G020080	--	K01681|0.0|csv:101217715|(RefSeq) aconitate hydratase; K01681 aconitate hydratase [EC:4.2.1.3]	[AJ]	--	Aconitase family (aconitate hydratase);; Aconitase C-terminal domain	Aconitate hydratase 1 OS=Arabidopsis thaliana OX=3702 GN=ACO1 PE=1 SV=2	Aconitate hydratase OS=Cucumis melo OX=3656 GN=LOC103485166 PE=3 SV=1	aconitate hydratase [Cucumis sativus]
Cla97C01G020120	Molecular Function: phospholipase D activity (GO:0004630);; Molecular Function: calcium ion binding (GO:0005509);; Cellular Component: membrane (GO:0016020);; Biological Process: lipid catabolic process (GO:0016042);; Biological Process: phosphatidylcholine metabolic process (GO:0046470);; Molecular Function: N-acylphosphatidylethanolamine-specific phospholipase D activity (GO:0070290);;	K01115|0.0|cmo:103485168|(RefSeq) phospholipase D delta; K01115 phospholipase D1/2 [EC:3.1.4.4]	[I]	Lipid transport and metabolism	Phospholipase D C terminal;; C2 domain;; Phospholipase D Active site motif;; PLD-like domain	Phospholipase D delta OS=Arabidopsis thaliana OX=3702 GN=PLDDELTA PE=1 SV=2	Phospholipase D OS=Cucumis melo OX=3656 GN=LOC103485168 PE=3 SV=1	phospholipase D delta [Benincasa hispida]
Cla97C01G020130	Molecular Function: organic cyclic compound binding (GO:0097159);; Molecular Function: heterocyclic compound binding (GO:1901363);;	K12897|2.00e-315|csv:101217009|(RefSeq) serine/arginine-rich splicing factor SR45a; K12897 transformer-2 protein	[K]	Transcription	Ankyrin repeats (3 copies);; Ankyrin repeats (many copies);; Ankyrin repeats (many copies);; RNA recognition motif. (a.k.a. RRM, RBD, or RNP domain);; Ankyrin repeat;; Ankyrin repeat	Ankyrin repeat domain-containing protein, chloroplastic OS=Arabidopsis thaliana OX=3702 GN=AKRP PE=1 SV=2	ankyrin repeat domain-containing protein, chloroplastic isoform X2 OS=Cucumis melo OX=3656 GN=LOC107990460 PE=4 SV=1	Ankyrin repeat domain-containing protein, chloroplastic [Cucurbita argyrosperma subsp. argyrosperma]
Cla97C01G020160	--	--	[P]	Inorganic ion transport and metabolism	Rhodanese-like domain	Rhodanese-like domain-containing protein 15, chloroplastic OS=Arabidopsis thaliana OX=3702 GN=STR15 PE=2 SV=1	Uncharacterized protein OS=Cucumis sativus OX=3659 GN=Csa_6G507370 PE=4 SV=1	uncharacterized protein LOC101216776 isoform X1 [Cucumis sativus]
Cla97C01G020170	Cellular Component: integral component of membrane (GO:0016021);;	--	--	--	Vitamin K epoxide reductase family	Thiol-disulfide oxidoreductase LTO1 OS=Arabidopsis thaliana OX=3702 GN=LTO1 PE=1 SV=1	thiol-disulfide oxidoreductase LTO1 OS=Cucumis melo OX=3656 GN=LOC103485174 PE=4 SV=1	thiol-disulfide oxidoreductase LTO1 [Benincasa hispida]
Cla97C01G020220	Biological Process: protein transport (GO:0015031);;	--	[Z]	Cytoskeleton	Regulator of Vps4 activity in the MVB pathway	--	Uncharacterized protein OS=Cucumis sativus OX=3659 GN=Csa_6G507450 PE=4 SV=1	IST1-like protein [Benincasa hispida]
Cla97C01G020230	--	--	--	--	Arabidopsis protein of unknown function	--	uncharacterized protein LOC103485178 OS=Cucumis melo OX=3656 GN=LOC103485178 PE=4 SV=1	uncharacterized protein LOC120073460 [Benincasa hispida]
Cla97C01G020300	Molecular Function: chitinase activity (GO:0004568);; Biological Process: carbohydrate metabolic process (GO:0005975);; Biological Process: chitin catabolic process (GO:0006032);; Biological Process: cell wall macromolecule catabolic process (GO:0016998);;	K20547|4.07e-156|csv:101215088|(RefSeq) endochitinase; K20547 basic endochitinase B [EC:3.2.1.14]	[R]	General function prediction only	Chitinase class I	Endochitinase OS=Phaseolus vulgaris OX=3885 PE=1 SV=1	Chitinase 2 OS=Cucumis melo OX=3656 GN=chi2 PE=4 SV=1	endochitinase-like [Benincasa hispida]
Cla97C01G020350	Molecular Function: catalytic activity (GO:0003824);; Biological Process: metabolic process (GO:0008152);;	--	[I]	Lipid transport and metabolism	AMP-binding enzyme;; AMP-binding enzyme C-terminal domain	Isovalerate--CoA ligase CCL2 OS=Humulus lupulus OX=3486 GN=CCL2 PE=1 SV=1	Uncharacterized protein OS=Cucumis sativus OX=3659 GN=Csa_6G509050 PE=4 SV=1	probable acyl-activating enzyme 2 isoform X1 [Cucumis sativus]
Cla97C01G020380	Cellular Component: nucleus (GO:0005634);;	K21777|2.41e-305|cmo:103485189|(RefSeq) G2/mitotic-specific cyclin-2-like; K21777 G2/mitotic-specific cyclin-B, other	[D]	Cell cycle control, cell division, chromosome partitioning	Cyclin, N-terminal domain;; Cyclin, C-terminal domain	G2/mitotic-specific cyclin-1 OS=Medicago sativa subsp. varia OX=36902 PE=2 SV=1	G2/mitotic-specific cyclin-2-like OS=Cucumis melo OX=3656 GN=LOC103485189 PE=3 SV=1	G2/mitotic-specific cyclin-2-like [Benincasa hispida]
Cla97C01G020490	Molecular Function: ribonuclease activity (GO:0004540);; Molecular Function: protein kinase activity (GO:0004672);; Molecular Function: ATP binding (GO:0005524);; Biological Process: mRNA processing (GO:0006397);; Biological Process: protein phosphorylation (GO:0006468);; Biological Process: RNA phosphodiester bond hydrolysis (GO:0090501);;	K08852|0.0|cmo:103485194|(RefSeq) serine/threonine-protein kinase/endoribonuclease IRE1b-like; K08852 serine/threonine-protein kinase/endoribonuclease IRE1 [EC:2.7.11.1 3.1.26.-]	[J]	Translation, ribosomal structure and biogenesis	Ribonuclease 2-5A;; Protein kinase domain;; Anticodon binding domain;; Protein tyrosine and serine/threonine kinase;; tRNA synthetase class II core domain (G, H, P, S and T);; WHEP-TRS domain	Glycine--tRNA ligase, mitochondrial 1 OS=Arabidopsis thaliana OX=3702 GN=At1g29880 PE=1 SV=1	serine/threonine-protein kinase/endoribonuclease IRE1a-like isoform X1 OS=Cucumis melo OX=3656 GN=LOC103485194 PE=4 SV=1	serine/threonine-protein kinase/endoribonuclease IRE1a-like isoform X1 [Benincasa hispida]
Cla97C01G020510	Molecular Function: calmodulin binding (GO:0005516);; Biological Process: defense response (GO:0006952);; Biological Process: response to biotic stimulus (GO:0009607);; Cellular Component: integral component of membrane (GO:0016021);;	K08472|0.0|cmo:103485198|(RefSeq) MLO-like protein 8; K08472 mlo protein	--	--	Mlo family	MLO-like protein 8 OS=Arabidopsis thaliana OX=3702 GN=MLO8 PE=1 SV=2	MLO-like protein OS=Cucumis melo OX=3656 GN=LOC103485198 PE=3 SV=1	MLO-like protein 10 [Benincasa hispida]
Cla97C01G020520	Molecular Function: carbohydrate:proton symporter activity (GO:0005351);; Molecular Function: glucose transmembrane transporter activity (GO:0005355);; Cellular Component: integral component of plasma membrane (GO:0005887);; Biological Process: proton transmembrane transport (GO:0015992);; Molecular Function: 2-alkenal reductase [NAD(P)] activity (GO:0032440);; Biological Process: glucose import …	K08150|9.86e-36|pvu:PHAVU_003G084800g|(RefSeq) hypothetical protein; K08150 MFS transporter, SP family, solute carrier family 2 (myo-inositol transporter), member 13	[R]	General function prediction only	Sugar (and other) transporter;; Leucine rich repeat;; Leucine Rich repeats (2 copies);; Major Facilitator Superfamily;; Leucine Rich Repeat	Monosaccharide-sensing protein 2 OS=Arabidopsis thaliana OX=3702 GN=MSSP2 PE=1 SV=2	Tonoplast sugar transporter 3 OS=Citrullus lanatus OX=3654 GN=TST3 PE=2 SV=1	tonoplast sugar transporter 3 [Citrullus lanatus]
Cla97C01G020560	--	--	--	--	--	--	Uncharacterized protein OS=Cucumis sativus OX=3659 GN=Csa_6G510240 PE=4 SV=1	uncharacterized protein LOC101212199 [Cucumis sativus]
Cla97C01G020600	Biological Process: transcription, DNA-templated (GO:0006351);;	--	--	--	MYB-CC type transfactor, LHEQLE motif;; Myb-like DNA-binding domain	Myb family transcription factor PHL7 OS=Arabidopsis thaliana OX=3702 GN=PHL7 PE=2 SV=1	protein PHR1-LIKE 1-like OS=Cucumis melo OX=3656 GN=LOC103485207 PE=4 SV=1	Myb family transcription factor PHL7 [Cucurbita argyrosperma subsp. argyrosperma]
Cla97C01G020620	Molecular Function: zinc ion binding (GO:0008270);;	--	--	--	Ring finger domain;; von Willebrand factor type A domain;; RING-like zinc finger;; RING-H2 zinc finger domain;; Zinc finger, C3HC4 type (RING finger);; von Willebrand factor type A domain;; RING-type zinc-finger	--	uncharacterized protein LOC103485210 OS=Cucumis melo OX=3656 GN=LOC103485210 PE=4 SV=1	probable E3 ubiquitin-protein ligase WAVH2 [Benincasa hispida]
Cla97C01G020660	Molecular Function: 6-phosphofructokinase activity (GO:0003872);; Molecular Function: ATP binding (GO:0005524);; Cellular Component: cytoplasm (GO:0005737);; Biological Process: fructose 6-phosphate metabolic process (GO:0006002);; Molecular Function: metal ion binding (GO:0046872);; Biological Process: glycolytic process through fructose-6-phosphate (GO:0061615);;	K00850|0.0|csv:101211230|(RefSeq) ATP-dependent 6-phosphofructokinase 2; K00850 6-phosphofructokinase 1 [EC:2.7.1.11]	[G]	Carbohydrate transport and metabolism	Phosphofructokinase	ATP-dependent 6-phosphofructokinase 2 OS=Arabidopsis thaliana OX=3702 GN=PFK2 PE=1 SV=1	ATP-dependent 6-phosphofructokinase OS=Cucumis sativus OX=3659 GN=PFK PE=3 SV=1	ATP-dependent 6-phosphofructokinase 2 isoform X1 [Benincasa hispida]
Cla97C01G020670	Molecular Function: metal ion binding (GO:0046872);;	K16280|1.16e-253|cmo:103485213|(RefSeq) E3 ubiquitin-protein ligase RGLG2-like; K16280 E3 ubiquitin-protein ligase RGLG [EC:2.3.2.27]	[T]	Signal transduction mechanisms	Copine;; Zinc finger, C3HC4 type (RING finger)	E3 ubiquitin-protein ligase RGLG2 OS=Arabidopsis thaliana OX=3702 GN=RGLG2 PE=1 SV=1	E3 ubiquitin-protein ligase RGLG2-like OS=Cucumis melo OX=3656 GN=LOC103485213 PE=4 SV=1	E3 ubiquitin-protein ligase RGLG2-like [Benincasa hispida]
Cla97C01G020730	Biological Process: dephosphorylation (GO:0016311);; Molecular Function: phosphatase activity (GO:0016791);;	K19269|2.59e-200|csv:101210494|(RefSeq) phosphoglycolate phosphatase 2; K19269 phosphoglycolate phosphatase [EC:3.1.3.48]	[P]	Inorganic ion transport and metabolism	Haloacid dehalogenase-like hydrolase;; HAD-hyrolase-like;; haloacid dehalogenase-like hydrolase;; Haloacid dehalogenase-like hydrolase	Phosphoglycolate phosphatase 2 OS=Arabidopsis thaliana OX=3702 GN=PGLP2 PE=1 SV=1	Uncharacterized protein OS=Cucumis sativus OX=3659 GN=Csa_6G510920 PE=4 SV=1	phosphoglycolate phosphatase 2 [Cucumis sativus]
Cla97C01G020750	Molecular Function: protein serine/threonine kinase activity (GO:0004674);; Molecular Function: ATP binding (GO:0005524);; Cellular Component: nucleolus (GO:0005730);; Cellular Component: cytoplasm (GO:0005737);; Cellular Component: plasma membrane (GO:0005886);; Biological Process: protein phosphorylation (GO:0006468);; Biological Process: intracellular signal transduction (GO:0035556);;	K08286|0.0|csv:101209748|(RefSeq) serine/threonine-protein kinase D6PKL2; K08286 protein-serine/threonine kinase [EC:2.7.11.-]	[R]	General function prediction only	Protein kinase domain;; Protein tyrosine and serine/threonine kinase	Serine/threonine-protein kinase D6PKL2 OS=Arabidopsis thaliana OX=3702 GN=D6PKL2 PE=1 SV=1	Uncharacterized protein OS=Cucumis sativus OX=3659 GN=Csa_6G510950 PE=4 SV=1	serine/threonine-protein kinase D6PKL2 [Cucumis sativus]
Cla97C01G020770	--	--	[I]	Lipid transport and metabolism	CRAL/TRIO domain;; CRAL/TRIO, N-terminal domain	--	SEC14 cytosolic factor OS=Cucumis melo OX=3656 GN=LOC103485225 PE=4 SV=1	phosphatidylinositol/phosphatidylcholine transfer protein SFH11-like isoform X2 [Benincasa hispida]
Cla97C01G020790	Cellular Component: vacuole (GO:0005773);; Cellular Component: plasma membrane (GO:0005886);;	K12486|2.25e-40|bdi:100843342|(RefSeq) probable ADP-ribosylation factor GTPase-activating protein AGD11 isoform X2; K12486 stromal membrane-associated protein	[R]	General function prediction only	C2 domain	Protein C2-DOMAIN ABA-RELATED 11 OS=Arabidopsis thaliana OX=3702 GN=CAR11 PE=1 SV=1	Uncharacterized protein OS=Cucumis sativus OX=3659 GN=Csa_6G511000 PE=4 SV=1	protein C2-DOMAIN ABA-RELATED 11-like [Benincasa hispida]
Cla97C01G020800	Molecular Function: binding (GO:0005488);; Molecular Function: oxidoreductase activity (GO:0016491);;	--	[Q]	Secondary metabolites biosynthesis, transport and catabolism	Cytochrome P450	Cytochrome P450 82A3 OS=Glycine max OX=3847 GN=CYP82A3 PE=2 SV=1	cytochrome P450 CYP82D47-like OS=Juglans regia OX=51240 GN=LOC108991732 PE=3 SV=1	cytochrome P450 CYP82D47-like [Momordica charantia]
Cla97C01G020810	Cellular Component: nucleus (GO:0005634);; Biological Process: regulation of transcription, DNA-templated (GO:0006355);; Cellular Component: integral component of membrane (GO:0016021);; Molecular Function: hydrolase activity (GO:0016787);;	--	[T]	Signal transduction mechanisms	Nudix hydrolase domain;; NUDIX domain	Nudix hydrolase 2 OS=Arabidopsis thaliana OX=3702 GN=NUDT2 PE=1 SV=1	Uncharacterized protein OS=Cucumis sativus OX=3659 GN=Csa_6G511010 PE=4 SV=1	nudix hydrolase 10-like [Cucurbita pepo subsp. pepo]
Cla97C01G020830	--	--	[P]	Inorganic ion transport and metabolism	Heavy-metal-associated domain	Heavy metal-associated isoprenylated plant protein 7 OS=Arabidopsis thaliana OX=3702 GN=HIPP07 PE=1 SV=1	heavy metal-associated isoprenylated plant protein 3-like OS=Cucumis melo OX=3656 GN=LOC103485230 PE=4 SV=1	heavy metal-associated isoprenylated plant protein 7-like [Benincasa hispida]
Cla97C01G020840	--	--	--	--	--	--	protein PXR1-like OS=Cucumis melo OX=3656 GN=LOC103485231 PE=4 SV=1	protein PXR1-like [Benincasa hispida]
Cla97C01G020860	Biological Process: cytoskeleton organization (GO:0007010);; Molecular Function: microtubule binding (GO:0008017);;	--	--	--	Microtubule-associated protein 70	Microtubule-associated protein 70-5 OS=Arabidopsis thaliana OX=3702 GN=MAP70.5 PE=1 SV=1	Uncharacterized protein OS=Cucumis sativus OX=3659 GN=Csa_6G511060 PE=4 SV=1	microtubule-associated protein 70-5 isoform X2 [Benincasa hispida]
Cla97C01G020880	--	--	--	--	--	--	--	--
Cla97C01G020890	--	--	--	--	--	--	Uncharacterized protein OS=Cucumis sativus OX=3659 GN=Csa_6G511080 PE=4 SV=1	uncharacterized protein E5676_scaffold255G005850 [Cucumis melo var. makuwa]
Cla97C01G020920	Cellular Component: integral component of membrane (GO:0016021);;	--	--	--	Protein of unknown function (DUF751)	--	Uncharacterized protein OS=Cucumis sativus OX=3659 GN=Csa_6G511100 PE=4 SV=1	uncharacterized protein LOC101208124 [Cucumis sativus]
Cla97C01G020990	Cellular Component: nucleus (GO:0005634);; Cellular Component: cytoplasm (GO:0005737);; Molecular Function: ligase activity (GO:0016874);;	--	[S]	Function unknown	Armadillo/beta-catenin-like repeat;; Neurochondrin	Protein spotted leaf 11 OS=Oryza sativa subsp. indica OX=39946 GN=SPL11 PE=1 SV=2	Uncharacterized protein OS=Cucumis sativus OX=3659 GN=Csa_6G511670 PE=4 SV=1	U-box domain-containing protein 4 [Benincasa hispida]
Cla97C01G021020	Molecular Function: ubiquitin-protein transferase activity (GO:0004842);; Biological Process: protein ubiquitination (GO:0016567);; Molecular Function: ligase activity (GO:0016874);;	--	[O]	Posttranslational modification, protein turnover, chaperones	HECT-domain (ubiquitin-transferase);; Ubiquitin family	E3 ubiquitin-protein ligase UPL5 OS=Arabidopsis thaliana OX=3702 GN=UPL5 PE=1 SV=1	Uncharacterized protein OS=Cucumis sativus OX=3659 GN=Csa_6G511700 PE=4 SV=1	E3 ubiquitin-protein ligase UPL5 [Benincasa hispida]
Cla97C01G021030	--	--	--	--	--	--	fibrous sheath CABYR-binding protein-like OS=Cucumis melo OX=3656 GN=LOC103484659 PE=4 SV=1	PREDICTED: fibrous sheath CABYR-binding protein-like [Cucumis melo]
Cla97C01G021140	Molecular Function: protein serine/threonine kinase activity (GO:0004674);; Molecular Function: ATP binding (GO:0005524);; Biological Process: protein phosphorylation (GO:0006468);;	--	[T]	Signal transduction mechanisms	Protein tyrosine and serine/threonine kinase;; Protein kinase domain	Serine/threonine/tyrosine-protein kinase HT1 OS=Arabidopsis thaliana OX=3702 GN=HT1 PE=1 SV=1	serine/threonine-protein kinase HT1 OS=Cucumis melo OX=3656 GN=LOC103484647 PE=4 SV=1	serine/threonine/tyrosine-protein kinase HT1 [Benincasa hispida]
Cla97C01G021170	Cellular Component: integral component of membrane (GO:0016021);;	--	--	--	--	Uncharacterized membrane protein At1g16860 OS=Arabidopsis thaliana OX=3702 GN=At1g16860 PE=1 SV=1	Uncharacterized protein OS=Cucumis sativus OX=3659 GN=Csa_6G511850 PE=4 SV=1	putative membrane protein [Cucumis melo var. makuwa]
Cla97C01G021180	Biological Process: ethylene biosynthetic process (GO:0009693);; Molecular Function: 1-aminocyclopropane-1-carboxylate oxidase activity (GO:0009815);; Biological Process: fruit ripening (GO:0009835);; Molecular Function: L-ascorbic acid binding (GO:0031418);; Molecular Function: metal ion binding (GO:0046872);; Biological Process: oxidation-reduction process (GO:0055114);;	K05933|3.47e-226|cmo:103484645|(RefSeq) 1-aminocyclopropane-1-carboxylate oxidase 3; K05933 aminocyclopropanecarboxylate oxidase [EC:1.14.17.4]	[QR]	--	2OG-Fe(II) oxygenase superfamily;; non-haem dioxygenase in morphine synthesis N-terminal	1-aminocyclopropane-1-carboxylate oxidase 3 OS=Cucumis melo OX=3656 GN=ACO3 PE=2 SV=1	1-aminocyclopropane-1-carboxylate oxidase 3 OS=Cucumis melo OX=3656 GN=LOC103484645 PE=3 SV=1	1-aminocyclopropane-1-carboxylate oxidase 3 [Benincasa hispida]
Cla97C01G021210	Cellular Component: chromoplast (GO:0009509);;	K17893|2.64e-52|bna:106373525|(RefSeq) ubiquinol oxidase 4, chloroplastic/chromoplastic; K17893 ubiquinol oxidase [EC:1.10.3.11]	--	--	PAP_fibrillin	Chromoplast-specific carotenoid-associated protein, chromoplastic OS=Cucumis sativus OX=3659 GN=CHRC PE=1 SV=1	chromoplast-specific carotenoid-associated protein, chromoplastic OS=Cucumis melo OX=3656 GN=LOC103484642 PE=4 SV=1	chromoplast-specific carotenoid-associated protein, chromoplastic [Benincasa hispida]
Cla97C01G021230	Molecular Function: 6-phosphofructokinase activity (GO:0003872);; Molecular Function: ATP binding (GO:0005524);; Cellular Component: cell wall (GO:0005618);; Cellular Component: cytosol (GO:0005829);; Biological Process: fructose 6-phosphate metabolic process (GO:0006002);; Biological Process: response to cytokinin (GO:0009735);; Biological Process: photosynthesis (GO:0015979);; Cellular Componen…	K00895|0.0|cmo:103484643|(RefSeq) pyrophosphate--fructose 6-phosphate 1-phosphotransferase subunit beta; K00895 diphosphate-dependent phosphofructokinase [EC:2.7.1.90]	[G]	Carbohydrate transport and metabolism	Phosphofructokinase	Pyrophosphate--fructose 6-phosphate 1-phosphotransferase subunit beta OS=Solanum tuberosum OX=4113 GN=PFP-BETA PE=1 SV=3	Pyrophosphate--fructose 6-phosphate 1-phosphotransferase subunit beta OS=Cucumis melo OX=3656 GN=LOC103484643 PE=3 SV=1	pyrophosphate--fructose 6-phosphate 1-phosphotransferase subunit beta [Cucurbita moschata]
Cla97C01G021240	--	--	--	--	--	--	dermokine OS=Cucumis melo OX=3656 GN=LOC103484641 PE=4 SV=1	hypothetical protein SDJN03_04410, partial [Cucurbita argyrosperma subsp. sororia]
Cla97C01G021310	--	--	--	--	RbcX protein	Chaperonin-like RBCX protein 1, chloroplastic OS=Arabidopsis thaliana OX=3702 GN=RBCX1 PE=1 SV=1	Uncharacterized protein OS=Cucumis sativus OX=3659 GN=Csa_6G513450 PE=4 SV=1	Chaperonin-like RBCX protein 1, chloroplastic [Cucurbita argyrosperma subsp. argyrosperma]
Cla97C01G021340	--	K06997|4.86e-142|cmo:103484633|(RefSeq) proline synthase co-transcribed bacterial homolog protein; K06997 PLP dependent protein	[R]	General function prediction only	Alanine racemase, N-terminal domain;; Eukaryotic cytochrome b561	Pyridoxal phosphate homeostasis protein OS=Homo sapiens OX=9606 GN=PLPBP PE=1 SV=1	Pyridoxal phosphate homeostasis protein OS=Trema orientale OX=63057 GN=TorRG33x02_128370 PE=3 SV=1	proline synthase co-transcribed bacterial-like protein [Cucumis melo var. makuwa]
Cla97C01G021370	Cellular Component: integral component of membrane (GO:0016021);; Molecular Function: polysaccharide binding (GO:0030247);;	--	--	--	Wall-associated receptor kinase galacturonan-binding	--	Uncharacterized protein OS=Cucumis sativus OX=3659 GN=Csa_6G513520 PE=4 SV=1	uncharacterized protein LOC120074316 isoform X1 [Benincasa hispida]
Cla97C01G021425	--	K20606|6.29e-57|thj:104805874|(RefSeq) mitogen-activated protein kinase kinase kinase ANP1 isoform X1; K20606 mitogen-activated protein kinase kinase kinase ANP1 [EC:2.7.11.25]	[T]	Signal transduction mechanisms	Protein kinase domain;; Protein tyrosine and serine/threonine kinase	Mitogen-activated protein kinase kinase kinase 17 OS=Arabidopsis thaliana OX=3702 GN=MAPKKK17 PE=1 SV=1	mitogen-activated protein kinase kinase kinase 2-like OS=Cucumis melo OX=3656 GN=LOC103485329 PE=3 SV=1	mitogen-activated protein kinase kinase kinase 18-like [Benincasa hispida]
Cla97C01G021470	--	--	--	--	--	--	uncharacterized protein LOC103484620 isoform X1 OS=Cucumis melo OX=3656 GN=LOC103484620 PE=4 SV=1	uncharacterized protein LOC120074097 isoform X1 [Benincasa hispida]
Cla97C01G021480	Biological Process: maturation of SSU-rRNA from tricistronic rRNA transcript (SSU-rRNA, 5.8S rRNA, LSU-rRNA) (GO:0000462);; Molecular Function: snoRNA binding (GO:0030515);;	K14557|0.0|csv:101220805|(RefSeq) U3 small nucleolar RNA-associated protein 6 homolog; K14557 U3 small nucleolar RNA-associated protein 6	[R]	General function prediction only	U3 small nucleolar RNA-associated protein 6;; Tetratricopeptide repeat	--	Uncharacterized protein OS=Cucumis sativus OX=3659 GN=Csa_6G513630 PE=4 SV=1	U3 small nucleolar RNA-associated protein 6 homolog [Benincasa hispida]
Cla97C01G021510	Molecular Function: phosphoadenylyl-sulfate reductase (thioredoxin) activity (GO:0004604);; Cellular Component: cell (GO:0005623);; Biological Process: cysteine biosynthetic process (GO:0019344);; Biological Process: sulfate reduction (GO:0019419);; Biological Process: cell redox homeostasis (GO:0045454);;	K05907|2.05e-313|cmo:103484617|(RefSeq) 5'-adenylylsulfate reductase 1, chloroplastic-like; K05907 adenylyl-sulfate reductase (glutathione) [EC:1.8.4.9]	[E]	Amino acid transport and metabolism	Phosphoadenosine phosphosulfate reductase family;; Thioredoxin	5'-adenylylsulfate reductase 1, chloroplastic OS=Arabidopsis thaliana OX=3702 GN=APR1 PE=1 SV=2	5'-adenylylsulfate reductase 1, chloroplastic-like OS=Cucumis melo OX=3656 GN=LOC103484617 PE=4 SV=1	5'-adenylylsulfate reductase 1 [Cucumis melo var. makuwa]
Cla97C01G021540	Molecular Function: prephenate dehydratase activity (GO:0004664);; Biological Process: L-phenylalanine biosynthetic process (GO:0009094);; Cellular Component: chloroplast stroma (GO:0009570);; Molecular Function: amino acid binding (GO:0016597);; Molecular Function: arogenate dehydratase activity (GO:0047769);;	K05359|3.39e-254|cmo:103484619|(RefSeq) arogenate dehydratase/prephenate dehydratase 1, chloroplastic-like; K05359 arogenate/prephenate dehydratase [EC:4.2.1.51]	[E]	Amino acid transport and metabolism	Prephenate dehydratase	Arogenate dehydratase/prephenate dehydratase 1, chloroplastic OS=Arabidopsis thaliana OX=3702 GN=ADT1 PE=1 SV=1	Arogenate dehydratase OS=Cucumis melo OX=3656 GN=LOC103484619 PE=4 SV=1	arogenate dehydratase/prephenate dehydratase 1, chloroplastic-like [Benincasa hispida]
Cla97C01G021580	Biological Process: autophagy (GO:0006914);; Biological Process: cellular response to nitrogen starvation (GO:0006995);;	K08341|1.20e-79|cmo:103484614|(RefSeq) autophagy-related protein 8C; K08341 GABA(A) receptor-associated protein	[Z]	Cytoskeleton	Autophagy protein Atg8 ubiquitin like	Autophagy-related protein 8C OS=Oryza sativa subsp. indica OX=39946 GN=ATG8C PE=3 SV=2	Autophagy-related protein OS=Cucumis melo OX=3656 GN=LOC103484614 PE=3 SV=1	PREDICTED: autophagy-related protein 8C [Cucumis melo]
Cla97C01G021590	Cellular Component: Golgi membrane (GO:0000139);; Biological Process: protein glycosylation (GO:0006486);; Molecular Function: galactosyltransferase activity (GO:0008378);; Cellular Component: integral component of membrane (GO:0016021);;	K20856|8.12e-156|pda:103697780|(RefSeq) uncharacterized protein LOC103697780 isoform X1; K20856 beta-1,6-galactosyltransferase [EC:2.4.1.-]	[G]	Carbohydrate transport and metabolism	Galactosyltransferase;; Domain of unknown function (DUF4094)	Probable beta-1,3-galactosyltransferase 2 OS=Arabidopsis thaliana OX=3702 GN=B3GALT2 PE=2 SV=1	Hexosyltransferase OS=Cucumis sativus OX=3659 GN=Csa_6G513740 PE=3 SV=1	probable beta-1,3-galactosyltransferase 2 isoform X2 [Benincasa hispida]
Cla97C01G021610	Biological Process: ATP synthesis coupled proton transport (GO:0015986);; Cellular Component: proton-transporting ATP synthase complex, catalytic core F(1) (GO:0045261);; Molecular Function: proton-transporting ATP synthase activity, rotational mechanism (GO:0046933);; Molecular Function: proton-transporting ATPase activity, rotational mechanism (GO:0046961);;	K02115|1.91e-235|cmo:103484608|(RefSeq) ATP synthase gamma chain, chloroplastic; K02115 F-type H+-transporting ATPase subunit gamma	[C]	Energy production and conversion	ATP synthase	ATP synthase gamma chain, chloroplastic OS=Nicotiana tabacum OX=4097 GN=ATPC PE=1 SV=1	ATP synthase gamma chain, chloroplastic OS=Cucumis melo OX=3656 GN=LOC103484608 PE=3 SV=1	ATP synthase gamma chain, chloroplastic-like [Benincasa hispida]
Cla97C01G021640	Molecular Function: protein serine/threonine kinase activity (GO:0004674);; Molecular Function: calcium ion binding (GO:0005509);; Molecular Function: ATP binding (GO:0005524);; Biological Process: protein phosphorylation (GO:0006468);;	K13412|0.0|cmo:103484607|(RefSeq) calcium-dependent protein kinase 2; K13412 calcium-dependent protein kinase [EC:2.7.11.1]	[T]	Signal transduction mechanisms	Protein kinase domain;; EF hand;; Protein tyrosine and serine/threonine kinase;; EF-hand domain pair;; EF-hand domain;; EF hand;; EF-hand domain pair;; Cytoskeletal-regulatory complex EF hand;; Secreted protein acidic and rich in cysteine Ca binding region;; Kinase-like	Calcium-dependent protein kinase 21 OS=Arabidopsis thaliana OX=3702 GN=CPK21 PE=1 SV=1	calcium-dependent protein kinase 2 OS=Cucumis melo OX=3656 GN=LOC103484607 PE=4 SV=1	calcium-dependent protein kinase 2-like [Benincasa hispida]
Cla97C01G021650	--	--	--	--	Senescence regulator	--	uncharacterized protein LOC103484606 OS=Cucumis melo OX=3656 GN=LOC103484606 PE=4 SV=1	uncharacterized protein LOC120073884 [Benincasa hispida]
Cla97C01G021670	--	--	--	--	--	--	Uncharacterized protein OS=Cucumis sativus OX=3659 GN=Csa_6G514290 PE=4 SV=1	uncharacterized protein LOC120072514 [Benincasa hispida]
Cla97C01G021760	Molecular Function: transporter activity (GO:0005215);; Biological Process: transport (GO:0006810);; Cellular Component: integral component of membrane (GO:0016021);;	K15283|3.47e-264|cmo:103484598|(RefSeq) glucose-6-phosphate/phosphate translocator 2, chloroplastic; K15283 solute carrier family 35, member E1	[GE]	--	Triose-phosphate Transporter family;; EamA-like transporter family	Glucose-6-phosphate/phosphate translocator 2, chloroplastic OS=Arabidopsis thaliana OX=3702 GN=GPT2 PE=2 SV=2	glucose-6-phosphate/phosphate translocator 2, chloroplastic OS=Cucumis melo OX=3656 GN=LOC103484598 PE=4 SV=1	PREDICTED: glucose-6-phosphate/phosphate translocator 2, chloroplastic [Cucumis melo]
Cla97C01G021790	Molecular Function: enzyme inhibitor activity (GO:0004857);; Cellular Component: cell wall (GO:0005618);; Cellular Component: membrane (GO:0016020);; Molecular Function: pectinesterase activity (GO:0030599);; Biological Process: cell wall modification (GO:0042545);; Biological Process: negative regulation of catalytic activity (GO:0043086);; Molecular Function: aspartyl esterase activity (GO:0045…	K01051|0.0|csv:101216377|(RefSeq) pectinesterase; K01051 pectinesterase [EC:3.1.1.11]	--	--	Pectinesterase;; Plant invertase/pectin methylesterase inhibitor	Pectinesterase/pectinesterase inhibitor OS=Ficus pumila var. awkeotsang OX=204231 PE=1 SV=1	Pectinesterase OS=Cucumis sativus OX=3659 GN=Csa_6G514890 PE=3 SV=1	pectinesterase [Benincasa hispida]
Cla97C01G021820	Cellular Component: cytoplasm (GO:0005737);;	--	[OR]	--	Ubiquitin family;; Ubiquitin-2 like Rad60 SUMO-like;; Ubiquitin-like domain;; TANK binding kinase 1 ubiquitin-like domain;; Ubiquitin-2 like Rad60 SUMO-like;; DUF2407 ubiquitin-like domain;; Ubiquitin-like domain;; Toluene-4-monooxygenase system protein B (TmoB);; Silencing defective 2 N-terminal ubiquitin domain;; Domain of Unknown Function with PDB structure (DUF3861);; Crinkler effector protei…	Polyubiquitin OS=Pisum sativum OX=3888 GN=PU1 PE=2 SV=2	Uncharacterized protein OS=Aquilegia coerulea OX=218851 GN=AQUCO_00500454v1 PE=4 SV=1	polyubiquitin 10 [Arabidopsis thaliana]
Cla97C01G021860	Cellular Component: integral component of membrane (GO:0016021);;	--	--	--	--	--	Uncharacterized protein OS=Cucumis sativus OX=3659 GN=Csa_6G515450 PE=4 SV=1	uncharacterized protein LOC105435952 [Cucumis sativus]
Cla97C01G021900	--	--	--	--	Bacterial transferase hexapeptide (six repeats)	Probable UDP-3-O-acylglucosamine N-acyltransferase 2, mitochondrial OS=Arabidopsis thaliana OX=3702 GN=LPXD2 PE=3 SV=1	probable UDP-3-O-acylglucosamine N-acyltransferase 2, mitochondrial isoform X2 OS=Cucumis melo OX=3656 GN=LOC103484587 PE=4 SV=1	probable UDP-3-O-acylglucosamine N-acyltransferase 2, mitochondrial isoform X2 [Cucurbita moschata]
Cla97C01G022160	Cellular Component: integral component of membrane (GO:0016021);;	--	--	--	Protein of unknown function (DUF1218)	Protein DESIGUAL 2 OS=Arabidopsis thaliana OX=3702 GN=DEAL2 PE=2 SV=1	uncharacterized protein LOC103484578 OS=Cucumis melo OX=3656 GN=LOC103484578 PE=4 SV=1	PREDICTED: uncharacterized protein LOC103484578 [Cucumis melo]
Cla97C01G022210	Molecular Function: protein dimerization activity (GO:0046983);;	K05765|6.63e-14|fve:101301142|(RefSeq) uncharacterized LOC101301142; K05765 cofilin	--	--	--	Transcription factor bHLH112 OS=Arabidopsis thaliana OX=3702 GN=BHLH112 PE=1 SV=1	transcription factor bHLH112-like isoform X1 OS=Cucumis melo OX=3656 GN=LOC103484572 PE=4 SV=1	transcription factor bHLH112-like isoform X1 [Benincasa hispida]
Cla97C01G022220	Molecular Function: NADPH:quinone reductase activity (GO:0003960);; Molecular Function: FMN binding (GO:0010181);; Biological Process: negative regulation of transcription, DNA-templated (GO:0045892);; Biological Process: oxidation-reduction process (GO:0055114);;	K03809|3.28e-135|cmo:103484571|(RefSeq) NAD(P)H dehydrogenase (quinone) FQR1-like; K03809 NAD(P)H dehydrogenase (quinone) [EC:1.6.5.2]	[R]	General function prediction only	NADPH-dependent FMN reductase;; Flavodoxin-like fold	NAD(P)H dehydrogenase (quinone) FQR1 OS=Arabidopsis thaliana OX=3702 GN=FQR1 PE=1 SV=1	NAD(P)H dehydrogenase (Quinone) FQR1-like OS=Cucumis melo OX=3656 GN=LOC103484571 PE=4 SV=1	NAD(P)H dehydrogenase (quinone) FQR1-like [Cucumis melo var. makuwa]
Cla97C01G022230	Molecular Function: ubiquitin-protein transferase activity (GO:0004842);; Cellular Component: nucleus (GO:0005634);; Cellular Component: cytoplasm (GO:0005737);; Biological Process: protein ubiquitination (GO:0016567);;	--	[S]	Function unknown	U-box domain;; Armadillo/beta-catenin-like repeat;; RING-type zinc-finger;; Zinc-finger of the MIZ type in Nse subunit	U-box domain-containing protein 8 OS=Arabidopsis thaliana OX=3702 GN=PUB8 PE=2 SV=1	RING-type E3 ubiquitin transferase OS=Cucumis sativus OX=3659 GN=Csa_6G516760 PE=4 SV=1	U-box domain-containing protein 8 [Benincasa hispida]
Cla97C01G022260	Cellular Component: integral component of membrane (GO:0016021);;	--	--	--	PLAC8 family	--	uncharacterized protein LOC103484568 OS=Cucumis melo OX=3656 GN=LOC103484568 PE=4 SV=1	protein PLANT CADMIUM RESISTANCE 11 [Benincasa hispida]
Cla97C01G022280	--	K05909|3.95e-12|egu:105046381|(RefSeq) laccase-6-like; K05909 laccase [EC:1.10.3.2]	--	--	PB1 domain	--	Uncharacterized protein OS=Cucumis sativus OX=3659 GN=Csa_6G516800 PE=4 SV=1	uncharacterized protein LOC120074323 [Benincasa hispida]
Cla97C01G022290	--	K15014|1.91e-288|cmo:103484566|(RefSeq) equilibrative nucleotide transporter 3-like; K15014 solute carrier family 29 (equilibrative nucleoside transporter), member 1/2/3	[F]	Nucleotide transport and metabolism	Nucleoside transporter	Equilibrative nucleotide transporter 3 OS=Arabidopsis thaliana OX=3702 GN=ENT3 PE=1 SV=1	equilibrative nucleotide transporter 3-like isoform X5 OS=Cucumis melo OX=3656 GN=LOC103484566 PE=4 SV=1	equilibrative nucleotide transporter 3-like isoform X1 [Benincasa hispida]
Cla97C01G022330	Biological Process: phosphatidylinositol phosphorylation (GO:0046854);;	K01082|1.47e-217|cmo:103484559|(RefSeq) putative PAP-specific phosphatase, mitochondrial; K01082 3'(2'), 5'-bisphosphate nucleotidase [EC:3.1.3.7]	[FP]	--	Inositol monophosphatase family	Putative PAP-specific phosphatase, mitochondrial OS=Arabidopsis thaliana OX=3702 GN=At4g05090 PE=2 SV=1	putative PAP-specific phosphatase, mitochondrial isoform X1 OS=Cucumis melo OX=3656 GN=LOC103484559 PE=4 SV=1	PREDICTED: putative PAP-specific phosphatase, mitochondrial isoform X1 [Cucumis melo]
Cla97C01G022360	--	--	--	--	--	--	Uncharacterized protein OS=Cucumis sativus OX=3659 GN=Csa_6G516880 PE=4 SV=1	uncharacterized protein LOC120072922 [Benincasa hispida]
Cla97C01G022370	Cellular Component: endoplasmic reticulum membrane (GO:0005789);;	--	[U]	Intracellular trafficking, secretion, and vesicular transport	MSP (Major sperm protein) domain	Vesicle-associated protein 4-2 OS=Arabidopsis thaliana OX=3702 GN=PVA42 PE=1 SV=1	vesicle-associated protein 4-2 OS=Cucumis melo OX=3656 GN=LOC103484561 PE=4 SV=1	PREDICTED: vesicle-associated protein 4-2 [Cucumis melo]
Cla97C01G022390	Cellular Component: integral component of membrane (GO:0016021);; Molecular Function: transmembrane transporter activity (GO:0022891);; Biological Process: transmembrane transport (GO:0055085);;	K03444|2.33e-40|bna:106371906|(RefSeq) sugar transporter ERD6-like 16; K03444 MFS transporter, SP family, ERD6-like sugar transporter	[R]	General function prediction only	Sugar (and other) transporter;; Major Facilitator Superfamily	Sugar carrier protein C OS=Ricinus communis OX=3988 GN=STC PE=2 SV=1	Uncharacterized protein OS=Cucumis sativus OX=3659 GN=Csa_6G516920 PE=3 SV=1	sugar carrier protein C-like [Cucumis melo var. makuwa]
Cla97C01G022420	--	--	--	--	--	F-box protein SKIP27 OS=Arabidopsis thaliana OX=3702 GN=SKIP27 PE=1 SV=2	F-box protein At4g05010-like OS=Cucumis melo OX=3656 GN=LOC103484553 PE=4 SV=1	PREDICTED: F-box protein At4g05010-like [Cucumis melo]
Cla97C01G022470	Molecular Function: oxidoreductase activity (GO:0016491);; Biological Process: oxidation-reduction process (GO:0055114);;	K03885|0.0|csv:101209906|(RefSeq) internal alternative NAD(P)H-ubiquinone oxidoreductase A2, mitochondrial; K03885 NADH:quinone reductase (non-electrogenic) [EC:1.6.5.9]	[C]	Energy production and conversion	Pyridine nucleotide-disulphide oxidoreductase;; Pyridine nucleotide-disulphide oxidoreductase	Internal alternative NAD(P)H-ubiquinone oxidoreductase A1, mitochondrial OS=Arabidopsis thaliana OX=3702 GN=NDA1 PE=2 SV=1	internal alternative NAD(P)H-ubiquinone oxidoreductase A2, mitochondrial-like isoform X1 OS=Cucumis melo OX=3656 GN=LOC103484550 PE=4 SV=1	internal alternative NAD(P)H-ubiquinone oxidoreductase A1, mitochondrial-like [Cucurbita pepo subsp. pepo]
Cla97C01G022490	Molecular Function: kinase activity (GO:0016301);; Biological Process: phosphorylation (GO:0016310);;	K04718|0.0|cmo:103484546|(RefSeq) sphingosine kinase 1; K04718 sphingosine kinase [EC:2.7.1.91]	[IT]	--	Diacylglycerol kinase catalytic domain;; YegS C-terminal NAD kinase beta sandwich-like domain	Sphingosine kinase 1 OS=Arabidopsis thaliana OX=3702 GN=SPHK1 PE=1 SV=1	sphingosine kinase 1 OS=Cucumis melo OX=3656 GN=LOC103484546 PE=4 SV=1	sphingosine kinase 1 isoform X1 [Benincasa hispida]
Cla97C01G022610	--	--	--	--	--	--	uncharacterized protein LOC103485312 OS=Cucumis melo OX=3656 GN=LOC103485312 PE=4 SV=1	uncharacterized protein LOC120073430 [Benincasa hispida]
Cla97C01G022640	Molecular Function: ATP binding (GO:0005524);; Molecular Function: zinc ion binding (GO:0008270);; Cellular Component: integral component of membrane (GO:0016021);;	--	[KL]	--	SNF2-related domain;; Helicase conserved C-terminal domain;; Zinc finger, C3HC4 type (RING finger);; Zinc finger, C3HC4 type (RING finger);; Zinc finger, C3HC4 type (RING finger);; RING-type zinc-finger	Helicase-like transcription factor CHR28 OS=Arabidopsis thaliana OX=3702 GN=CHR28 PE=1 SV=1	Uncharacterized protein OS=Cucumis sativus OX=3659 GN=Csa_6G517140 PE=4 SV=1	helicase-like transcription factor CHR28 [Benincasa hispida]
Cla97C01G022650	Molecular Function: DNA binding (GO:0003677);; Biological Process: regulation of transcription, DNA-templated (GO:0006355);;	K16222|1.14e-21|bna:106369019|(RefSeq) cyclic dof factor 1; K16222 Dof zinc finger protein DOF5.5	--	--	Dof domain, zinc finger	Dof zinc finger protein DOF1.7 OS=Arabidopsis thaliana OX=3702 GN=DOF1.7 PE=2 SV=1	dof zinc finger protein DOF1.4-like OS=Cucumis melo OX=3656 GN=LOC103484541 PE=4 SV=1	dof zinc finger protein DOF5.3-like [Benincasa hispida]
[truncated: 7,014 more rows]
