# Supplementary material for: Joint transcriptomic and metabolomic analysis provides new insights into drought resistance in watermelon (Citrullus lanatus)
Source: Front Plant Sci. 2024 May 3;15:1364631. doi: 10.3389/fpls.2024.1364631 (PMC11102048; doi:10.3389/fpls.2024.1364631)
Supplement: Supplementary Figure 1 — PCA of RNA-seq data. [file DataSheet_1.zip › Additional files/Table S4.xlsx]

## Sheet: Sheet1
Table S4. Names, comments, classifications and formulas of all DRMs
ID	Name	KEGG	Superclass	Class	Subclass	Formula
POS_5062	5-[(1S,4aS,8aS)-Decahydro-5,5,8a-trimethyl-2-methylene-1-naphthalenyl]-3-methyl-, (2E)-2-penten-1-ol		Lipids and lipid-like molecules	Prenol lipids	Diterpenoids	C20H34O
POS_5047	Pyridoxine + O-Hex		Organoheterocyclic compounds	Pyridines and derivatives	Pyridoxines	C14H21NO8
NEG_4550	Disaccharides ((2Methyl-Hex)-Pen)		Organic oxygen compounds	Organooxygen compounds	Carbohydrates and carbohydrate conjugates	C13H24O10
POS_2748	Santonin	C02206	Lipids and lipid-like molecules	Prenol lipids	Terpene lactones	C15H18O3
NEG_2713	Arachidonic acid	C00219	Lipids and lipid-like molecules	Fatty Acyls	Fatty acids and conjugates	C20H32O2
POS_2910	5|A-Androst-1-ene-3|A,17|A-diol		Lipids and lipid-like molecules	Steroids and steroid derivatives	Androstane steroids	C19H30O2
POS_1451	Phosphocholine	C00588	Organic nitrogen compounds	Organonitrogen compounds	Quaternary ammonium salts	[C5H15NO4P]+
NEG_3605	Lactulose	C07064	Organic oxygen compounds	Organooxygen compounds	Carbohydrates and carbohydrate conjugates	C12H22O11
POS_7857	Hupehenine					C27H45NO2
POS_18258	Atazanavir		Organic acids and derivatives	Carboxylic acids and derivatives	Amino acids, peptides, and analogues	C38H52N6O7
NEG_4197	Tetracosanoic acid	C08320	Lipids and lipid-like molecules	Fatty Acyls	Fatty acids and conjugates	C24H48O2
POS_3420	9s,13r-12-Oxophytodienoic Acid		Lipids and lipid-like molecules	Fatty Acyls	Eicosanoids	C18H28O3
NEG_11837	(2S,3S,4S,5R,6R)-6-[[(3S,6aR,6bS,8aS,14bR)-8a-carboxy-4,4,6a,6b,11,11,14b-heptamethyl-1,2,3,4a,5,6,7,8,9,10,12,12a,14,14a-tetradecahydropicen-3-yl]oxy]-3-hydroxy-5-[(2S,3R,4S,5S,6R)-3,4,5-trihydroxy-6-(hydroxymethyl)oxan-2-yl]oxy-4-[(2S,3R,4R,5R,6S)-3,4,5-trihydroxy-6-methyloxan-2-yl]oxyoxane-2-carboxylic acid		Lipids and lipid-like molecules	Prenol lipids	Terpene glycosides	C48H76O18
NEG_7653	3-(Hexopyranosyloxy)-2-hydroxypropyl ester, (9Z,12Z,15Z)-9,12,15-octadecatrienoic acid		Lipids and lipid-like molecules	Glycerolipids	Glycosylglycerols	C27H46O9
POS_2387	1-[3-(Trifluoromethyl)phenyl]piperazine		Organoheterocyclic compounds	Diazinanes	Piperazines	C11H13F3N2
POS_1801	Fructose (Generic Ketohexose)		Organic oxygen compounds	Organooxygen compounds	Carbohydrates and carbohydrate conjugates	C6H12O6
POS_9279	4-[3-Methyl-5-(5,6,7-trihydroxy-1,2,4a,5-tetramethyl-3,4,6,7,8,8a-hexahydro-2H-naphthalen-1-yl)pentoxy]-4-oxobutanoic acid		Lipids and lipid-like molecules	Prenol lipids	Diterpenoids	C24H42O7
POS_6103	N-(2-Phenylethyl)hexadecanamide		Lipids and lipid-like molecules	Fatty Acyls	Fatty amides	C24H41NO
POS_3608	2-heptyl-1,2,3,4-tetrahydrophenanthrene					C21H28
POS_7240	6-{9a,11a-dimethyl-1H,2H,3H,3aH,3bH,4H,8H,9H,9bH,10H,11H-cyclopenta[a]phenanthren-1-yl}-3-ethyl-2-methylheptane					C29H48
POS_3042	8-Hydroxy-9,10-epoxystearic acid		Lipids and lipid-like molecules	Fatty Acyls	Lineolic acids and derivatives	C18H34O4
NEG_272	2,3-Dihydroxy-3-methylbutanoic acid		Lipids and lipid-like molecules	Fatty Acyls	Fatty acids and conjugates	C5H10O4
NEG_3403	Anasterone		Lipids and lipid-like molecules	Steroids and steroid derivatives	Androstane steroids	C21H32O3
NEG_3089	Ginkgolic acid (C13:0)					C20H32O3
POS_1308	alpha-Ionene					C13H18
NEG_9392	Peonidin 3-(6''-acetyl)glucoside		Lignans, neolignans and related compounds	Lignan glycosides		C32H42O16
NEG_12562	2-[2-[5-[4-[4,5-Dihydroxy-6-methyl-3-(3,4,5-trihydroxy-6-methyloxan-2-yl)oxyoxan-2-yl]oxy-1,2,4a,5-tetramethyl-2,3,4,7,8,8a-hexahydronaphthalen-1-yl]-3-methylpent-1-en-3-yl]oxy-5-hydroxy-6-methyl-3-(3,4,5-trihydroxy-6-methyloxan-2-yl)oxyoxan-4-yl]oxy-6-methyloxane-3,4,5-triol		Lipids and lipid-like molecules	Prenol lipids	Terpene glycosides	C50H84O22
NEG_7099	Pachymic acid					C33H52O5
NEG_2508	13-HoTrE		Lipids and lipid-like molecules	Fatty Acyls	Lineolic acids and derivatives	C18H30O3
POS_8334	[1,14-Dihydroxy-8-(hydroxymethyl)-4,12,12,15-tetramethyl-5-oxo-13-tetracyclo[8.5.0.02,6.011,13]pentadeca-3,8-dienyl] acetate		Lipids and lipid-like molecules	Prenol lipids	Diterpenoids	C22H30O6
NEG_617	D-Glucose	C00221	Organic oxygen compounds	Organooxygen compounds	Carbohydrates and carbohydrate conjugates	C6H12O6
POS_5511	Iprovalicarb		Organic acids and derivatives	Carboxylic acids and derivatives	Amino acids, peptides, and analogues	C18H28N2O3
NEG_7677	[2-Hydroxy-3-[3,4,5-trihydroxy-6-(hydroxymethyl)oxan-2-yl]oxypropyl] octadeca-9,12-dienoate		Lipids and lipid-like molecules	Glycerolipids	Glycosylglycerols	C27H48O9
POS_4704	Phytosphingosine	C12144	Organic nitrogen compounds	Organonitrogen compounds	Amines	C18H39NO3
NEG_5006	Cholic acid		Lipids and lipid-like molecules	Steroids and steroid derivatives	Bile acids, alcohols and derivatives	C24H40O5
POS_13529	Pheophorbide A		Organoheterocyclic compounds	Tetrapyrroles and derivatives	Chlorins	C35H36N4O5
NEG_6184	[(2R,3R,4S,5S,6R)-4,5-dihydroxy-6-(hydroxymethyl)-2-[(2R,3R,4S,5S,6R)-3,4,5-trihydroxy-6-(hydroxymethyl)oxan-2-yl]oxyoxan-3-yl] 2-methylbutanoate		Lipids and lipid-like molecules	Saccharolipids	Acyltrehaloses	C17H30O12
POS_4633	(E)-Piperolein A		Organoheterocyclic compounds	Benzodioxoles		C19H25NO3
POS_4505	Imazaquin		Organoheterocyclic compounds	Quinolines and derivatives	Quinoline carboxylic acids	C17H17N3O3
POS_5256	3-Oxochol-4-en-24-oic acid		Lipids and lipid-like molecules	Steroids and steroid derivatives	Bile acids, alcohols and derivatives	C24H36O3
POS_13249	Benzyl 2-O-(D-apio-beta-D-furanosyl)-3-O-(beta-D-glucopyranosyl)-beta-D-glucopyranoside		Organic oxygen compounds	Organooxygen compounds	Carbohydrates and carbohydrate conjugates	C24H36O15
POS_6050	Gardenin B	C15109	Phenylpropanoids and polyketides	Flavonoids	O-methylated flavonoids	C19H18O7
POS_4767	6-Oxocativic acid		Lipids and lipid-like molecules	Prenol lipids	Diterpenoids	C20H32O3
NEG_2712	Cdtmp		Organoheterocyclic compounds	Diazines	Pyrimidines and pyrimidine derivatives	C10H13N2O7P
POS_6520	gamma-(Acetyloxy)-3-oxo-2-(2-penten-1-yl)-1-cyclopentene-1-octanoic acid		Lipids and lipid-like molecules	Fatty Acyls	Fatty acids and conjugates	C20H30O5
POS_1616	Diethyltoluamide		Benzenoids	Benzene and substituted derivatives	Toluenes	C12H17NO
POS_5954	[4,6-diethyl-6-(4-ethyl-2-methyloctyl)-3H-1,2-dioxin-3-yl]acetic acid					C21H38O4
POS_12481	4-Oxogazaniaxanthin		Lipids and lipid-like molecules	Prenol lipids	Tetraterpenoids	C40H54O2
POS_1814	N,N-Dimethylarginine	C03626	Organic acids and derivatives	Carboxylic acids and derivatives	Amino acids, peptides, and analogues	C8H18N4O2
POS_7795	Gelomulide N		Organoheterocyclic compounds	Naphthofurans		C24H32O7
POS_2804	N,O-Didesmethylvenlafaxine		Organic oxygen compounds	Organooxygen compounds	Alcohols and polyols	C15H23NO2
NEG_6885	2-[(3R,8aS)-3,4'-dihydroxy-4,4,7,8a-tetramethyl-6'-oxospiro[2,3,4a,5,6,7-hexahydro-1H-naphthalene-8,2'-3,8-dihydrofuro[2,3-e]isoindole]-7'-yl]pentanedioic acid		Organic acids and derivatives	Carboxylic acids and derivatives	Amino acids, peptides, and analogues	C28H37NO8
POS_2859	12-Hydroxy-13-(hydroxymethyl)-3,5,7-trimethyl-2,4-tetradecadienedioic acid		Lipids and lipid-like molecules	Fatty Acyls	Fatty acids and conjugates	C18H30O6
NEG_11612	MCLA					C46H67N7O12
NEG_4454	8-Desoxygartanin					C23H24O5
POS_10725	[(2R,3S,4S,5R,6S)-3,4,5-Trihydroxy-6-[(2S,3R,4S,5S,6R)-3,4,5-trihydroxy-6-(hydroxymethyl)oxan-2-yl]oxyoxan-2-yl]methyl 8-methylnonanoate		Lipids and lipid-like molecules	Saccharolipids		C22H40O12
POS_11016	Chaetoglobosin C		Alkaloids and derivatives	Cytochalasans	Chaetoglobosins	C32H36N2O5
POS_7650	Phenyl 6-O-[(2R,3R,4R)-3,4-dihydroxy-4-(hydroxymethyl)tetrahydro-2-furanyl]-beta-D-glucopyranoside		Organic oxygen compounds	Organooxygen compounds	Carbohydrates and carbohydrate conjugates	C17H24O10
POS_1160	Hordenine	C06199	Benzenoids	Benzene and substituted derivatives	Phenethylamines	C10H15NO
POS_2743	Arglabin					C15H18O3
POS_1876	6,7-Dimethoxy-1-methyl-3,4-dihydroisoquinoline		Organoheterocyclic compounds	Dihydroisoquinolines		C12H15NO2
POS_5820	(2R,3S,5R)-2-[6-[[(1S,2S)-2-Hydroxycyclopentyl]amino]-9-purinyl]-5-(hydroxymethyl)oxolane-3,4-diol		Nucleosides, nucleotides, and analogues	Purine nucleosides		C15H21N5O5
NEG_8772	Furostane base -2H + O-Hex		Lipids and lipid-like molecules	Steroids and steroid derivatives	Steroidal glycosides	C33H54O9
POS_10401	Deltaline					C27H41NO8
POS_539	Indole-3-carbinol		Organoheterocyclic compounds	Indoles and derivatives	Indoles	C9H9NO
NEG_252	4-Methyl-2-oxopentanoic acid	C00233	Organic acids and derivatives	Keto acids and derivatives	Short-chain keto acids and derivatives	C6H10O3
NEG_1102	2-Hydroxychalcone		Phenylpropanoids and polyketides	Linear 1,3-diarylpropanoids	Chalcones and dihydrochalcones	C15H12O2
NEG_1358	Primuliten		Phenylpropanoids and polyketides	Flavonoids	Flavones	C15H10O3
POS_3344	Galaxolidone		Organoheterocyclic compounds	Benzopyrans	2-benzopyrans	C18H24O2
POS_5693	Bexarotene		Lipids and lipid-like molecules	Prenol lipids	Retinoids	C24H28O2
NEG_9933	PG 32:1					C38H73O10P
POS_5681	(+)-Camptothecin		Alkaloids and derivatives	Camptothecins		C20H16N2O4
NEG_10143	Erythromycin	C01912	Organic oxygen compounds	Organooxygen compounds	Carbohydrates and carbohydrate conjugates	C37H67NO13
POS_8229	Majdine		Organoheterocyclic compounds	Indolizidines		C23H28N2O6
POS_1756	Methylecgonine		Alkaloids and derivatives	Tropane alkaloids		C10H17NO3
POS_1431	Syringaldehyde		Benzenoids	Phenols	Methoxyphenols	C9H10O4
POS_3793	Dihydro-3-methylene-4-[(2E)-3-methyl-4-(tetrahydro-4-methyl-5-oxo-2-furanyl)-2-buten-1-yl]-, (4R)-2(3H)-furanone,		Lipids and lipid-like molecules	Prenol lipids	Terpene lactones	C15H20O4
POS_2417	Costunolide		Lipids and lipid-like molecules	Prenol lipids	Terpene lactones	C15H20O2
NEG_10541	PG 36:4					C42H75O10P
NEG_6155	Xyl(b1-6)Glc(b)-O-octyl		Lipids and lipid-like molecules	Fatty Acyls	Fatty acyl glycosides	C19H36O10
NEG_8355	Lipedoside A		Phenylpropanoids and polyketides	Cinnamic acids and derivatives	Hydroxycinnamic acids and derivatives	C29H36O14
POS_8512	Kotanin		Phenylpropanoids and polyketides	Coumarins and derivatives		C24H22O8
NEG_703	Hydron;nonanedioate		Lipids and lipid-like molecules	Fatty Acyls	Fatty acids and conjugates	C9H16O4
POS_6662	Karakoline		Lipids and lipid-like molecules	Prenol lipids	Diterpenoids	C22H35NO4
NEG_7120	Kukoamine A					C28H42N4O6
POS_3959	Quinolactacin A		Organoheterocyclic compounds	Quinolines and derivatives	Pyrroloquinolines	C16H18N2O2
POS_7558	Isotalatizidine		Lipids and lipid-like molecules	Prenol lipids	Diterpenoids	C23H37NO5
POS_10545	Alisol A		Lipids and lipid-like molecules	Prenol lipids	Triterpenoids	C30H50O5
POS_4540	Levonorgestrel	C08153	Lipids and lipid-like molecules	Steroids and steroid derivatives	Estrane steroids	C21H28O2
NEG_3599	Caffeic acid hexoside		Phenylpropanoids and polyketides	Cinnamic acids and derivatives	Hydroxycinnamic acids and derivatives	C15H18O9
POS_6809	Apo-12'-capsorubinal					C25H34O3
POS_9627	Speciosine		Hydrocarbon derivatives	Tropones		C28H31NO6
NEG_2869	FA 20:1		Lipids and lipid-like molecules	Fatty Acyls	Fatty acids and conjugates	C20H38O2
POS_7443	6,7-Diketolithocholic acid		Lipids and lipid-like molecules	Steroids and steroid derivatives	Bile acids, alcohols and derivatives	C24H36O5
NEG_10826	Ginsenoside Rf					C42H72O14
NEG_11654	2-[[6-[[17-[5,6-Dimethyl-3-[3,4,5-trihydroxy-6-(hydroxymethyl)oxan-2-yl]oxyhept-5-en-2-yl]-1-hydroxy-10,13-dimethyl-2,3,4,7,8,9,11,12,14,15,16,17-dodecahydro-1H-cyclopenta[a]phenanthren-3-yl]oxy]-3,4,5-trihydroxyoxan-2-yl]methoxy]-6-(hydroxymethyl)oxane-3,4,5-triol		Lipids and lipid-like molecules	Steroids and steroid derivatives	Steroidal glycosides	C46H76O18
POS_4843	(2E)-4-{Methyl[3-phenyl-3-(pyridin-2-yl)propyl]amino}-4-oxobut-2-enoic acid		Organoheterocyclic compounds	Pyridines and derivatives	Pheniramines	C19H20N2O3
POS_4658	1-(Tert-butylamino)-3-{[4-(morpholin-4-yl)-1,2,5-thiadiazol-3-yl]oxy}propan-2-ol	C07141	Organic nitrogen compounds	Organonitrogen compounds	Amines	C13H24N4O3S
NEG_10280	PG 34:3					C40H73O10P
POS_8353	(2S)‐2‐(2‐aminoacetamido)‐3‐(4‐cyanophenyl)‐N‐(9H‐fluoren‐2‐yl)propanamide		Organic acids and derivatives	Carboxylic acids and derivatives	Amino acids, peptides, and analogues	C25H22N4O2
POS_10352	Verrucarin J		Lipids and lipid-like molecules	Prenol lipids	Sesquiterpenoids	C27H32O8
POS_1052	D-Alanyl-D-alanine	C00993	Organic acids and derivatives	Carboxylic acids and derivatives	Amino acids, peptides, and analogues	C6H12N2O3
POS_5514	5-[(8aS)-2,5,5,8a-tetramethyl-3-oxo-4a,6,7,8-tetrahydro-4H-naphthalen-1-yl]-3-methylpentanoic acid		Lipids and lipid-like molecules	Prenol lipids	Diterpenoids	C20H32O3
POS_6373	Hirsutine					C22H28N2O3
POS_7720	Hexa(methoxymethyl)melamine		Organic nitrogen compounds	Organonitrogen compounds	Amines	C15H30N6O6
POS_4639	2-Aminooctadec-8-ene-1,3,4-triol		Organic nitrogen compounds	Organonitrogen compounds	Amines	C18H37NO3
NEG_1993	FA 18:4		Lipids and lipid-like molecules	Fatty Acyls	Fatty acids and conjugates	C18H28O2
NEG_7122	Kukoamine B					C28H42N4O6
POS_19332	Unguisin E		Organic acids and derivatives	Peptidomimetics	Hybrid peptides	C41H56N8O7
POS_9315	5-[(1R,3S,5R,8S)-3-(beta-D-glucopyranosyloxy)-8-hydroxy-1,5-dimethyl-6-oxabicyclo[3.2.1]oct-8-yl]-3-methyl-, (2Z,4E)-2,4-pentadienoic acid		Lipids and lipid-like molecules	Prenol lipids	Sesquiterpenoids	C21H32O10
NEG_3400	5-[2-(Furan-3-yl)ethyl]-8-hydroxy-5,6,8a-trimethyl-3,4,4a,6,7,8-hexahydronaphthalene-1-carboxylic acid		Lipids and lipid-like molecules	Prenol lipids	Diterpenoids	C20H28O4
POS_9736	Paeonolide					C20H28O12
POS_4509	Dienogest		Lipids and lipid-like molecules	Steroids and steroid derivatives	Oxosteroids	C20H25NO2
POS_3732	[5-Hydroxy-3-(hydroxymethyl)-2-oxo-6-propan-2-ylcyclohex-3-en-1-yl] 3-methylbutanoate		Lipids and lipid-like molecules	Prenol lipids	Monoterpenoids	C15H24O5
POS_1677	5-(6-Methyl-6-hydroxyheptyl)furan-2(5H)-one		Organoheterocyclic compounds	Dihydrofurans	Furanones	C12H20O3
POS_4666	12-Oxopimara-9(11),15-dien-18-oic acid		Lipids and lipid-like molecules	Prenol lipids	Diterpenoids	C20H28O3
POS_8029	Bonactin		Organic acids and derivatives	Carboxylic acids and derivatives	Dicarboxylic acids and derivatives	C21H36O7
POS_13100	Diadinochrome A		Lipids and lipid-like molecules	Prenol lipids	Triterpenoids	C40H54O3
POS_5363	Papaverine		Organoheterocyclic compounds	Isoquinolines and derivatives	Benzylisoquinolines	C20H21NO4.HCl
POS_4752	N(4)-Acetylsulfamethazine		Benzenoids	Benzene and substituted derivatives	Benzenesulfonamides	C14H16N4O3S
NEG_4976	3-Dehydrocholic acid		Lipids and lipid-like molecules	Steroids and steroid derivatives	Bile acids, alcohols and derivatives	C24H38O5
POS_9130	Oxytetracycline		Phenylpropanoids and polyketides	Tetracyclines		C22H24N2O9
POS_2472	2,6-Dimethyl-9-(propan-2-ylidene)-11-oxatricyclo[6.2.1.0^{1,5}]undec-6-en-8-ol	C16942	Lipids and lipid-like molecules	Prenol lipids	Sesquiterpenoids	C15H22O2
POS_1360	Phenmetrazine	C07432	Organoheterocyclic compounds	Oxazinanes	Morpholines	C11H15NO
POS_9031	Vindoline					C25H32N2O6
POS_9640	Petunidin 3-galactoside		Phenylpropanoids and polyketides	Flavonoids	Flavonoid glycosides	C22H23O12
NEG_1389	Pentadecanoic acid	C16537	Lipids and lipid-like molecules	Fatty Acyls	Fatty acids and conjugates	C15H30O2
POS_9180	3-Ethyl-4-hydroxy-4-methylpentyl 6-O-[(2S,3R,4R)-tetrahydro-3,4-dihydroxy-4-(hydroxymethyl)-2-furanyl]-beta-D-glucopyranoside		Lipids and lipid-like molecules	Fatty Acyls	Fatty acyl glycosides	C19H36O11
POS_7717	Erysubin F		Phenylpropanoids and polyketides	Isoflavonoids	Isoflav-2-enes	C25H26O4
POS_873	3-Methyladenine		Organoheterocyclic compounds	Imidazopyrimidines	Purines and purine derivatives	C6H7N5
POS_14172	(1S,2S,3R,4S,7R,10S,12R,15S)-4,12-bis(acetyloxy)-1,9,15-trihydroxy-10,14,17,17-tetramethyl-11-oxo-6-oxatetracyclo[11.3.1.0³,¹⁰.0⁴,⁷]heptadec-13-en-2-yl benzoate		Lipids and lipid-like molecules	Prenol lipids	Diterpenoids	C31H38O11
NEG_3815	6,10a-Dihydroxy-4-(hydroxymethyl)-4,7,11b-trimethyl-1,2,3,4a,5,6,6a,7,11,11a-decahydronaphtho[2,1-f][1]benzofuran-9-one		Organoheterocyclic compounds	Naphthofurans		C20H30O5
NEG_559	N-Acetyl-L-leucine	C02710	Organic acids and derivatives	Carboxylic acids and derivatives	Amino acids, peptides, and analogues	C8H15NO3
POS_4480	Avocadene 2-acetate		Lipids and lipid-like molecules	Fatty Acyls	Fatty alcohols	C19H36O4
POS_1929	Pilocarpine	C07474	Alkaloids and derivatives			C11H16N2O2
POS_5200	Senecionine		Phenylpropanoids and polyketides	Macrolides and analogues		C18H25NO5
NEG_456	Umbelliferone	C09315	Phenylpropanoids and polyketides	Coumarins and derivatives	Hydroxycoumarins	C9H6O3
NEG_558	Acetylleucine		Organic acids and derivatives	Carboxylic acids and derivatives	Amino acids, peptides, and analogues	C8H15NO3
POS_4660	Bupirimate		Organoheterocyclic compounds	Diazines	Pyrimidines and pyrimidine derivatives	C13H24N4O3S
NEG_6688	Phosphatidylcholine lyso 18:3		Lipids and lipid-like molecules	Glycerophospholipids	Glycerophosphocholines	C26H48NO7P
POS_1938	5-(6-Methyl-6-hydroxyoctyl)furan-2(5H)-one		Organoheterocyclic compounds	Dihydrofurans	Furanones	C13H22O3
POS_1036	Indole-3-acetaldehyde	C00637	Organoheterocyclic compounds	Indoles and derivatives	Indoles	C10H9NO
NEG_2550	5'-Deoxy-5'-methylthioadenosine	C00170	Nucleosides, nucleotides, and analogues	5'-deoxyribonucleosides	5'-deoxy-5'-thionucleosides	C11H15N5O3S
POS_7096	4,9,13-trimethyl-15-(2,6,6-trimethylcyclohex-1-en-1-yl)pentadeca-2,4,6,8,10,12,14-heptaenoic acid					C27H36O2
NEG_9687	Voacamine		Alkaloids and derivatives	Ibogan-type alkaloids		C43H52N4O5
NEG_8295	[6-(Furan-3-yl)-6,8,12,16,21-pentahydroxy-7,15-dimethyl-9-oxo-3,17,19-trioxaheptacyclo[9.9.3.01,10.02,4.02,7.011,18.015,23]tricosan-14-yl] 2-methylbutanoate		Lipids and lipid-like molecules	Prenol lipids	Triterpenoids	C31H40O12
NEG_3402	5-[2-(3-Furyl)ethyl]-8a-(hydroxymethyl)-5,6-dimethyl-3,4,4a,5,6,7,8,8a-octahydro-1-naphthalenecarboxylic acid		Lipids and lipid-like molecules	Prenol lipids	Diterpenoids	C20H28O4
POS_10248	(3E)-7-Hydroxy-3,7-dimethyl-3-octen-1-yl 6-O-(6-deoxy-alpha-L-mannopyranosyl)-beta-D-glucopyranoside		Lipids and lipid-like molecules	Fatty Acyls	Fatty acyl glycosides	C22H40O11
POS_4219	2-Aminooctadecane-1,3-diol		Organic nitrogen compounds	Organonitrogen compounds	Amines	C18H39NO2
POS_7075	7-Ethyl-10-Hydroxy-Camptothecin					C22H20N2O5
POS_1397	Aspirin	C01405	Benzenoids	Benzene and substituted derivatives	Benzoic acids and derivatives	C9H8O4
NEG_3985	(4-Hydroxy-2,5,5,9-tetramethylcycloundeca-2,9-dien-1-yl) 4-hydroxybenzoate		Lipids and lipid-like molecules	Prenol lipids	Sesquiterpenoids	C22H30O4
POS_13410	5-Methoxy-3-methyl-4-[(2S,3R,4S,5S,6R)-3,4,5-trihydroxy-6-[[(2R,3R,4S,5S,6R)-3,4,5-trihydroxy-6-(hydroxymethyl)oxan-2-yl]oxymethyl]oxan-2-yl]oxy-3H-benzo[f][2]benzofuran-1-one		Organic oxygen compounds	Organooxygen compounds	Carbohydrates and carbohydrate conjugates	C26H32O14
NEG_6928	12-Acetoxyganoderic acid		Lipids and lipid-like molecules	Prenol lipids	Triterpenoids	C30H46O7
POS_6571	5,5,9,13-tetramethyl-7-(phenylmethylidene)tetracyclo[11.2.1.01,10.04,9]hexadec-14-en-6-one					C27H34O
POS_2137	(+)-4,11-Eudesmadien-3-one		Lipids and lipid-like molecules	Prenol lipids	Sesquiterpenoids	C15H22O
NEG_957	12-Hydroxydodec-3-enoic acid		Organic acids and derivatives	Hydroxy acids and derivatives	Medium-chain hydroxy acids and derivatives	C12H22O3
POS_5247	Tabersonine					C21H24N2O2
POS_2507	Carbetamide		Benzenoids	Benzene and substituted derivatives	Phenylcarbamic acid esters	C12H16N2O3
POS_7818	3-Hydroxy-8'-apo-epsilon-caroten-8'-al					C30H40O2
POS_1412	Jasmolone					C11H16O2
POS_4196	(5xi,9xi)-12-Hydroxyabieta-7,13-dien-18-oic acid		Lipids and lipid-like molecules	Prenol lipids	Diterpenoids	C20H30O3
POS_6595	Tuberostemonine					C22H33NO4
POS_7962	Morusin					C25H24O6
POS_4983	[(7S,8R)-7-Hydroxy-4-oxido-5,6,7,8-tetrahydro-3H-pyrrolizin-4-ium-1-yl]methyl (2S)-2-hydroxy-2-[(1R)-1-methoxyethyl]-3-methylbutanoate		Alkaloids and derivatives			C16H27NO6
NEG_8370	5-Hydroxy-2-(3-hydroxy-4-methoxyphenyl)-7-[(2S,3R,4S,5S,6R)-3,4,5-trihydroxy-6-[[(2R,3R,4R,5R,6S)-3,4,5-trihydroxy-6-methyloxan-2-yl]oxymethyl]oxan-2-yl]oxy-2,3-dihydrochromen-4-one		Phenylpropanoids and polyketides	Flavonoids	Flavonoid glycosides	C28H34O15
POS_5716	8-[5-(Acetyloxy)-3-methylpentyl]octahydro-4,4,8a-trimethyl-7-methylene-2(1H)-naphthalenone		Lipids and lipid-like molecules	Prenol lipids	Diterpenoids	C22H36O3
POS_6056	Triptonide					C20H22O6
NEG_360	Glutamine	C00064	Organic acids and derivatives	Carboxylic acids and derivatives	Amino acids, peptides, and analogues	C5H10N2O3
POS_20445	(3S,4R,5S,8R,9E,12S,14S,15R,16S,18R,19R,26As)-5,6,8,11,12,13,14,15,16,17,18,19,24,25,26,26a-Hexadecahydro-5,19-dihydroxy-3-[(1E)-2-[(1R,3R,4R)-4-hydroxy-3-methoxycyclohexyl]-1-methylethenyl]-14,16-dimethoxy-4,10,12,18-tetramethyl-8-(2-propen-1-yl)-15,19-epoxy-3H-pyrido[2,1-c][1,4]oxaazacyclotricosine-1,7,20,21(4H,23H)-tetrone		Phenylpropanoids and polyketides	Macrolide lactams		C44H69NO12
POS_5859	(2,6,6-Trimethyl-4-oxo-2-cyclohexen-1-yl)methyl beta-D-glucopyranoside		Organic oxygen compounds	Organooxygen compounds	Carbohydrates and carbohydrate conjugates	C16H26O7
POS_3973	8-[3-Oxo-2-[(E)-pent-2-enyl]cyclopenten-1-yl]octanoic acid		Lipids and lipid-like molecules	Fatty Acyls	Fatty acids and conjugates	C18H28O3
POS_5078	(4R)-4-Ethenyl-4,10-dimethyl-2-(2-methylprop-1-enyl)-2,3-dihydropyrano[3,2-c]chromen-5-one		Phenylpropanoids and polyketides	Coumarins and derivatives	Pyranocoumarins	C20H22O3
NEG_2197	Guanosine		Nucleosides, nucleotides, and analogues	Purine nucleosides		C10H13N5O5
POS_3623	N6-Methyladenosine		Nucleosides, nucleotides, and analogues	Purine nucleosides		C11H15N5O4
POS_17705	1-O-[(2alpha,3beta,5xi,6beta,9xi,18xi,19alpha)-2,3,6,19,23-pentahydroxy-28-oxoolean-12-en-28-yl]-beta-D-glucopyranose		Lipids and lipid-like molecules	Prenol lipids	Triterpenoids	C36H58O12
NEG_5679	Mitragynine					C23H30N2O4
NEG_8939	2-Hydroxy-2-[9-hydroxy-5a,5b,8,11a,13b-pentamethyl-8-[[3,4,5-trihydroxy-6-(hydroxymethyl)oxan-2-yl]oxymethyl]-1,2,3,3a,4,5,6,7,7a,9,10,11,11b,12,13,13a-hexadecahydrocyclopenta[a]chrysen-3-yl]propanoic acid		Lipids and lipid-like molecules	Prenol lipids	Terpene glycosides	C36H60O10
POS_652	2-Phenylacetamide	C02505	Benzenoids	Benzene and substituted derivatives	Phenylacetamides	C8H9NO
POS_11162	2-[(2R,4As,8S,8aS)-8-[2-[(4aS,7R,8aR)-7-(1-carboxyethenyl)-1-hydroxy-4a-methyl-2-oxo-6,7,8,8a-tetrahydro-5H-naphthalen-1-yl]ethyl]-4a-methyl-7-oxo-1,2,3,4,8,8a-hexahydronaphthalen-2-yl]prop-2-enoic acid		Lipids and lipid-like molecules	Prenol lipids	Sesquiterpenoids	C30H38O7
POS_6432	Ajugol					C15H24O9
POS_4122	Roquefortine A		Alkaloids and derivatives	Ergoline and derivatives	Clavines and derivatives	C18H22N2O2
POS_8825	2-Phenylethyl 3-O-(4-carboxy-3-hydroxy-3-methylbutanoyl)-beta-D-glucopyranoside		Lipids and lipid-like molecules	Saccharolipids		C20H28O10
POS_6201	2-Methoxy-4-pentadecylbenzoic acid		Benzenoids	Benzene and substituted derivatives	Benzoic acids and derivatives	C23H38O3
POS_10529	Lyalosidic acid		Lipids and lipid-like molecules	Prenol lipids	Terpene glycosides	C26H28N2O9
POS_7600	4-[10-(5-hydroxy-3,5,6-trimethyl-2,6-dihydropyran-2-yl)undeca-1,3,5,7,9-pentaen-1-yl]-2,4,5-trimethylcyclopent-2-en-1-one					C27H36O3
POS_9137	2,20-Dihydroxy-13-methoxy-4,7,17,22,22-pentamethyl-5,10,21,23-tetraoxahexacyclo[18.2.1.0~1,17~.0~4,16~.0~6,14~.0~8,12~]tricosa-6(14),7,12-trien-11-one		Organoheterocyclic compounds	Benzopyrans	1-benzopyrans	C25H32O8
POS_9166	Peonidin-3-glucoside	C12141	Phenylpropanoids and polyketides	Flavonoids	Flavonoid glycosides	C22H23O11
NEG_2615	Salicylic acid glucoside		Organic oxygen compounds	Organooxygen compounds	Carbohydrates and carbohydrate conjugates	C13H16O8
POS_10001	(2S,3R,4S,5S,6R)-2-[(2R,3R,4S,5S,6R)-4,5-Dihydroxy-6-(hydroxymethyl)-2-(3-hydroxy-6-methylheptoxy)oxan-3-yl]oxy-6-(hydroxymethyl)oxane-3,4,5-triol		Lipids and lipid-like molecules	Fatty Acyls	Fatty acyl glycosides	C20H38O12
POS_6215	9-Aminocamptothecin					C20H17N3O4
NEG_6276	Osmanthuside H		Organic oxygen compounds	Organooxygen compounds	Carbohydrates and carbohydrate conjugates	C19H28O11
POS_4999	Biflorin		Benzenoids	Naphthalenes	Naphthoquinones	C20H20O3
POS_2803	N-Desmethyltramadol		Benzenoids	Phenol ethers	Anisoles	C15H23NO2
POS_6873	Amisulpride N-Oxide		Benzenoids	Benzene and substituted derivatives	Benzoic acids and derivatives	C17H27N3O5S
POS_815	Glutamic acid		Organic acids and derivatives	Carboxylic acids and derivatives	Amino acids, peptides, and analogues	C5H9NO4
POS_19333	Salinomycin		Lipids and lipid-like molecules	Prenol lipids	Terpene glycosides	C42H70O11
POS_4927	(E)-4-[(1R,2S,3S,4R,8As)-2,3,4-trihydroxy-2,5,5,8a-tetramethyl-3,4,4a,6,7,8-hexahydro-1H-naphthalen-1-yl]but-3-en-2-one		Lipids and lipid-like molecules	Prenol lipids	Sesquiterpenoids	C18H30O4
POS_5148	Karanjachromene		Phenylpropanoids and polyketides	Flavonoids	Pyranoflavonoids	C21H18O4
POS_1952	Dimethirimol					C11H19N3O
NEG_11080	Ginsenoside F2					C42H72O13
POS_9269	3-Hydroxy-3-(hydroxymethyl)-4-methylpentyl 6-O-[(2S,3R,4R)-3,4-dihydroxy-4-(hydroxymethyl)tetrahydro-2-furanyl]-beta-D-glucopyranoside		Lipids and lipid-like molecules	Fatty Acyls	Fatty acyl glycosides	C18H34O12
NEG_10770	1-O-[(3beta,5xi,9xi,18xi)-3-(beta-D-Glucopyranuronosyloxy)-28-oxoolean-12-en-28-yl]-beta-D-glucopyranose		Lipids and lipid-like molecules	Prenol lipids	Terpene glycosides	C42H66O14
POS_653	Hypoxanthine		Organoheterocyclic compounds	Imidazopyrimidines	Purines and purine derivatives	C5H4N4O
POS_4943	Tiapride		Benzenoids	Benzene and substituted derivatives	Benzenesulfonyl compounds	C15H24N2O4S
POS_7721	Gardneramine		Organoheterocyclic compounds	Indoles and derivatives	Indoles	C23H28N2O5
POS_6361	3-(3,4-Dimethoxyphenyl)-1-(2-hydroxy-4,6-dimethoxyphenyl)propan-1-one		Phenylpropanoids and polyketides	Linear 1,3-diarylpropanoids	Chalcones and dihydrochalcones	C19H22O6
POS_7866	(Z)-3-Hexenylvicianoside		Lipids and lipid-like molecules	Fatty Acyls	Fatty acyl glycosides	C17H30O10
POS_8890	6-(beta-D-Glucopyranosyloxy)-4,5,6,7,8,8a-hexahydro-5-hydroxy-5-(1-hydroxy-1-methylethyl)-3,8-dimethyl-2(1H)-azulenone		Lipids and lipid-like molecules	Prenol lipids	Terpene glycosides	C21H34O9
POS_23437	Soyasaponin Ba		Lipids and lipid-like molecules	Prenol lipids	Terpene glycosides	C48H78O19
POS_4982	9-Lasiocarpylheliotridine		Alkaloids and derivatives			C16H27NO6
NEG_3510	Bavachalcone					C20H20O4
POS_6740	Junipediol B 8-O-glucoside		Organic oxygen compounds	Organooxygen compounds	Carbohydrates and carbohydrate conjugates	C16H22O9
NEG_9969	Dipalmitoylphosphatidylglycerol		Lipids and lipid-like molecules	Glycerophospholipids	Glycerophosphoglycerols	C38H75O10P
POS_13189	Antheraxanthin		Lipids and lipid-like molecules	Prenol lipids	Tetraterpenoids	C40H56O3
NEG_244	L-Pyroglutamic acid	C01879	Organic acids and derivatives	Carboxylic acids and derivatives	Amino acids, peptides, and analogues	C5H7NO3
POS_5810	(6a)-21,21-O-Dihydroophiobolin G		Lipids and lipid-like molecules	Prenol lipids	Sesterterpenoids	C25H36O2
POS_3441	Homatropine					C16H21NO3
POS_5759	2',5,6-Trimethoxyflavone		Phenylpropanoids and polyketides	Flavonoids	O-methylated flavonoids	C18H16O5
POS_12396	3-Hydroxy-3',4'-didehydro-beta,psi-caroten-4-one		Lipids and lipid-like molecules	Prenol lipids	Tetraterpenoids	C40H52O2
NEG_221	Hydron;pyridine-3-carboxylate		Organoheterocyclic compounds	Pyridines and derivatives	Pyridinecarboxylic acids and derivatives	C6H5NO2
POS_3622	2-O-Methyladenosine	C04779	Nucleosides, nucleotides, and analogues	Purine nucleosides		C11H15N5O4
NEG_1953	Nimbidiol		Lipids and lipid-like molecules	Prenol lipids	Diterpenoids	C17H22O3
NEG_7745	(2-Hydroxy-3-octadeca-9,12-dienoyloxypropyl) 2-(trimethylazaniumyl)ethyl phosphate		Lipids and lipid-like molecules	Glycerophospholipids	Glycerophosphocholines	C26H50NO7P
POS_7147	Syringin		Organic oxygen compounds	Organooxygen compounds	Carbohydrates and carbohydrate conjugates
POS_8880	4'-O-b-D-Glucosyl-5-O-methylvisamminol		Organoheterocyclic compounds	Benzopyrans	1-benzopyrans	C22H28O10
POS_8663	Tetracycline		Phenylpropanoids and polyketides	Tetracyclines		C22H24N2O8
NEG_4062	3-O-Acetylpadmatin		Phenylpropanoids and polyketides	Flavonoids	O-methylated flavonoids	C18H16O8
POS_3658	Artemisinin	C09538	Lipids and lipid-like molecules	Prenol lipids	Terpene lactones	C15H22O5
POS_6902	Sufentanil	C08022	Benzenoids	Benzene and substituted derivatives	Anilides	C22H30N2O2S
POS_4160	Dehydroabietamide		Lipids and lipid-like molecules	Prenol lipids	Diterpenoids	C20H29NO
POS_19701	Ginsenoside Rk1					C42H70O12
POS_4651	(1E,4E)-1,5-Bis(4-methoxyphenyl)penta-1,4-dien-3-one		Benzenoids	Phenol ethers	Anisoles	C19H18O3
POS_5760	1-(4-Hydroxyphenyl)-3-[(2R,3R,4S,5S,6R)-3,4,5-trihydroxy-6-(hydroxymethyl)oxan-2-yl]oxypropan-1-one		Lipids and lipid-like molecules	Fatty Acyls	Fatty acyl glycosides	C15H20O8
NEG_2585	9,10-Epoxystearic acid	C19620	Lipids and lipid-like molecules	Fatty Acyls	Lineolic acids and derivatives	C18H34O3
POS_10532	Hexacyclinic acid		Lipids and lipid-like molecules	Fatty Acyls	Eicosanoids	C26H34O9
POS_1362	4-Methoxycinnamic acid		Phenylpropanoids and polyketides	Cinnamic acids and derivatives	Cinnamic acids	C10H10O3
POS_8719	(2E)-4-Hydroxy-3,4-dimethyl-2-penten-1-yl 6-O-[(2S,3R,4R)-3,4-dihydroxy-4-(hydroxymethyl)tetrahydro-2-furanyl]-beta-D-glucopyranoside		Lipids and lipid-like molecules	Fatty Acyls	Fatty acyl glycosides	C18H32O11
POS_2844	(2E,4E)-N-(2-Methylpropyl)dodeca-2,4-dienamide		Lipids and lipid-like molecules	Fatty Acyls	Fatty amides	C16H29NO
POS_10000	Physodic acid		Phenylpropanoids and polyketides	Depsides and depsidones		C26H30O8
POS_11761	Monadoxanthin;(3R,3'R,6'R)-7,8-Didehydro-beta,epsilon-carotene-3,3'-diol					C40H54O2
POS_23374	Notoginsenoside R1		Lipids and lipid-like molecules	Prenol lipids	Terpene glycosides
POS_345	Uracil	C00106	Organoheterocyclic compounds	Diazines	Pyrimidines and pyrimidine derivatives	C4H4N2O2
POS_1697	Loliolide		Organoheterocyclic compounds	Benzofurans		C11H16O3
NEG_12866	Ginsenoside-Rb2		Lipids and lipid-like molecules	Prenol lipids	Triterpenoids	C53H90O22
NEG_1804	Lauryl sulfate		Organic acids and derivatives	Organic sulfuric acids and derivatives	Sulfuric acid esters	C12H26O4S
NEG_3537	Toxin HT 2		Lipids and lipid-like molecules	Prenol lipids	Sesquiterpenoids	C22H32O8
POS_6767	Persin					C23H40O4
POS_7265	S-Adenosylmethionine		Nucleosides, nucleotides, and analogues	5'-deoxyribonucleosides	5'-deoxy-5'-thionucleosides	C15H22N6O5S
POS_4898	Ent-17-Hydroxy-16beta-kauran-19-al		Lipids and lipid-like molecules	Prenol lipids	Diterpenoids	C20H32O2
POS_4885	Gelsenicine		Organoheterocyclic compounds	Indoles and derivatives		C19H22N2O3
POS_21651	Solasonine		Lipids and lipid-like molecules	Steroids and steroid derivatives	Steroidal glycosides
NEG_318	3-Pyridineacetic acid		Organoheterocyclic compounds	Pyridines and derivatives		C7H7NO2
POS_4313	Convolvamine					C17H23NO4
POS_4028	9-Oxooctadeca-10,12-dienoic acid		Lipids and lipid-like molecules	Fatty Acyls	Lineolic acids and derivatives	C18H30O3
NEG_5156	2-Phenylethyl 6-O-[(2S,3R,4R)-3,4-dihydroxy-4-(hydroxymethyl)tetrahydro-2-furanyl]-beta-D-glucopyranoside		Organic oxygen compounds	Organooxygen compounds	Carbohydrates and carbohydrate conjugates	C19H28O10
POS_3741	Isonerylgeraniol-18-oic acid		Lipids and lipid-like molecules	Prenol lipids	Diterpenoids	C20H32O3
NEG_4341	Riboflavin	C00255	Organoheterocyclic compounds	Pteridines and derivatives	Alloxazines and isoalloxazines	C17H20N4O6
POS_8390	Phenethyl 2-O-(beta-D-xylopyranosyl)-beta-D-glucopyranoside		Organic oxygen compounds	Organooxygen compounds	Carbohydrates and carbohydrate conjugates	C19H28O10
POS_3807	Androstenedione	C00280	Lipids and lipid-like molecules	Steroids and steroid derivatives	Androstane steroids	C19H26O2
POS_2106	3-Hydroxy-3,8-dimethyl-5-(propan-2-ylidene)-1,2,3,3a,4,5,6,8a-octahydroazulen-6-one		Lipids and lipid-like molecules	Prenol lipids	Sesquiterpenoids	C15H22O2
POS_9743	(2R,3S,4S,5R,6R)-2-[[(2S,3R,4R)-3,4-dihydroxy-4-(hydroxymethyl)oxolan-2-yl]oxymethyl]-6-[4-(4-hydroxyphenyl)butan-2-yloxy]oxane-3,4,5-triol		Lipids and lipid-like molecules	Fatty Acyls	Fatty acyl glycosides	C21H32O11
POS_4477	3-(10-Phenyldecyl)Phenol					C22H30O
POS_4234	4-[Formyl(6-methoxyquinolin-8-yl)amino]pentanoic acid		Organoheterocyclic compounds	Quinolines and derivatives		C16H18N2O4
NEG_9309	[2-Hydroxy-3-[3,4,5-trihydroxy-6-[[3,4,5-trihydroxy-6-(hydroxymethyl)oxan-2-yl]oxymethyl]oxan-2-yl]oxypropyl] octadeca-9,12,15-trienoate		Lipids and lipid-like molecules	Glycerolipids	Glycosylglycerols	C33H56O14
POS_911	Cathine		Benzenoids	Benzene and substituted derivatives	Phenylpropanes	C9H13NO
POS_11842	Isogomphrenin I		Organic oxygen compounds	Organooxygen compounds	Carbohydrates and carbohydrate conjugates	C24H26N2O13
NEG_2857	9-Oxo-11-(3-pentyloxiran-2-YL)undec-10-enoic acid		Lipids and lipid-like molecules	Fatty Acyls	Fatty acids and conjugates	C18H30O4
NEG_6454	Asiatic acid					C30H48O5
POS_8870	Polygalatenoside A		Organic oxygen compounds	Organooxygen compounds	Carbohydrates and carbohydrate conjugates	C19H26O11
POS_9435	Enoxolone		Lipids and lipid-like molecules	Prenol lipids	Triterpenoids	C30H46O4
POS_4780	Dehydrohistidyltryptophyldiketopiperazine		Organic acids and derivatives	Carboxylic acids and derivatives	Amino acids, peptides, and analogues	C17H15N5O2
POS_8766	alpha-D-Glucopyranoside, alpha-D-glucopyranosyl, 3-(2-methylbutanoate)		Lipids and lipid-like molecules	Saccharolipids		C17H30O12
POS_6338	(+)-Plumosol					C22H38O4
POS_2246	5-(6-Methyl-7-oxooctyl)furan-2(5H)-one		Organoheterocyclic compounds	Dihydrofurans	Furanones	C13H20O3
NEG_1422	H-DL-xiIle-DL-xiIle-OH		Organic acids and derivatives	Carboxylic acids and derivatives	Amino acids, peptides, and analogues	C12H24N2O3
POS_3032	Diaveridine		Benzenoids	Benzene and substituted derivatives	Methoxybenzenes	C13H16N4O2
NEG_306	Salicylic acid	C00805	Benzenoids	Benzene and substituted derivatives	Benzoic acids and derivatives	C7H6O3
POS_2238	Bufexamac		Benzenoids	Benzene and substituted derivatives	Phenylacetamides	C12H17NO3
NEG_6297	2-Azaniumylethyl (2-hydroxy-3-octadec-9-enoyloxypropyl) phosphate		Lipids and lipid-like molecules	Glycerophospholipids	Glycerophosphoethanolamines	C23H46NO7P
POS_3693	Penconazole		Benzenoids	Benzene and substituted derivatives	Halobenzenes	C13H15Cl2N3
POS_4950	6-[(3,3-Dimethyloxiran-2-yl)methyl]-7-methoxy-3-(2-methylbut-3-en-2-yl)chromen-2-one		Phenylpropanoids and polyketides	Coumarins and derivatives		C20H24O4
NEG_3230	FA 18:3;3O		Lipids and lipid-like molecules	Fatty Acyls	Fatty acids and conjugates	C18H30O5
NEG_6923	Sibiricose A5		Phenylpropanoids and polyketides	Cinnamic acids and derivatives	Hydroxycinnamic acids and derivatives	C22H30O14
POS_1916	Benzoylcholine		Benzenoids	Benzene and substituted derivatives	Benzoic acids and derivatives	[C12H18NO2]+
NEG_3551	8-Prenylnaringenin		Phenylpropanoids and polyketides	Flavonoids	Flavans	C20H20O5
POS_6744	Fumiquinazoline F		Organoheterocyclic compounds	Diazanaphthalenes	Benzodiazines	C21H18N4O2
POS_5660	Adenosine monophosphate	C00020	Nucleosides, nucleotides, and analogues	Purine nucleotides	Purine ribonucleotides	C10H14N5O7P
POS_4473	(5S,6E,8S,9Z,13S,14R)-5-Hydroxy-8-methoxy-5,9,13,14-tetramethyl-1-oxacyclotetradeca-6,9-dien-2-one		Phenylpropanoids and polyketides	Macrolides and analogues		C18H30O4
POS_1586	3-n-Butylphathlide					C12H14O2
POS_4741	Coptisine chloride					C19H14NO4+.Cl-
POS_4991	Cyclic AMP	C00575	Nucleosides, nucleotides, and analogues	Purine nucleotides	Cyclic purine nucleotides	C10H12N5O6P
POS_7296	Colchicine		Hydrocarbon derivatives	Tropones		C22H25NO6
POS_5258	12,19,20-Trihydroxy-14-methylenegeranylnerol					C21H38O4
NEG_6001	Bioside		Organic oxygen compounds	Organooxygen compounds	Carbohydrates and carbohydrate conjugates	C20H30O12
POS_14778	Tetrandrine		Lignans, neolignans and related compounds			C38H42N2O6
POS_1897	Dexibuprofen		Phenylpropanoids and polyketides	Phenylpropanoic acids		C13H18O2
POS_4508	Pretilachlor		Benzenoids	Benzene and substituted derivatives	Anilides	C17H26ClNO2
POS_6180	alpha-Aminoorcein		Organoheterocyclic compounds	Benzoxazines	Phenoxazines	C21H18N2O4
NEG_391	2-Hydroxyphenylacetic acid	C05852	Benzenoids	Benzene and substituted derivatives	Phenylacetic acids	C8H8O3
POS_1585	Ligustilide		Organoheterocyclic compounds	Isobenzofurans		C12H14O2
POS_5862	Ajmalicine		Alkaloids and derivatives	Yohimbine alkaloids		C21H24N2O3
POS_4612	Pergolide	C07425	Organoheterocyclic compounds	Quinolines and derivatives	Indoloquinolines	C19H26N2S
NEG_2858	FA 18:3;2O		Lipids and lipid-like molecules	Fatty Acyls	Fatty acids and conjugates	C18H30O4
POS_3546	Linolenic acid	C06427	Lipids and lipid-like molecules	Fatty Acyls	Lineolic acids and derivatives	C18H30O2
POS_544	Pipecolic acid	C00408	Organic acids and derivatives	Carboxylic acids and derivatives	Amino acids, peptides, and analogues	C6H11NO2
POS_5045	Sanguinarine	C06162	Alkaloids and derivatives	Benzophenanthridine alkaloids	Quaternary benzophenanthridine alkaloids	C20H14NO4
POS_8712	[3,4,5-trihydroxy-6-[3,4,5-trihydroxy-6-(hydroxymethyl)oxan-2-yl]oxyoxan-2-yl]methyl (E)-2-methylbut-2-enoate		Lipids and lipid-like molecules	Saccharolipids		C17H28O12
POS_18626	Azadirachtin	C08748	Lipids and lipid-like molecules	Prenol lipids	Triterpenoids	C35H44O16
POS_989	1-Acetylproline		Organic acids and derivatives	Carboxylic acids and derivatives	Amino acids, peptides, and analogues	C7H11NO3
NEG_352	Indole-3-carboxaldehyde	C08493	Organoheterocyclic compounds	Indoles and derivatives	Indoles	C9H7NO
POS_8718	Orientanol E		Phenylpropanoids and polyketides	Isoflavonoids	Isoflavans	C25H28O6
POS_2746	Achalensolide		Lipids and lipid-like molecules	Prenol lipids	Terpene lactones	C15H18O3
POS_746	Tryptophol	C00955	Organoheterocyclic compounds	Indoles and derivatives	Indoles	C10H11NO
NEG_449	Indole-3-carboxylic acid	C19837	Organoheterocyclic compounds	Indoles and derivatives	Indolecarboxylic acids and derivatives	C9H7NO2
POS_11231	3-Deoxo-3-beta-Acetoxydeoxydihydrogedunin		Organoheterocyclic compounds	Naphthopyrans		C30H40O7
POS_6017	Glyceryl monooleate		Lipids and lipid-like molecules	Glycerolipids	Monoradylglycerols	C21H40O4
POS_381	Valine					C5H11NO2
NEG_867	N-Acetyl-L-phenylalanine	C03519	Organic acids and derivatives	Carboxylic acids and derivatives	Amino acids, peptides, and analogues	C11H13NO3
POS_5539	Hydroxybutorphanol		Benzenoids	Phenanthrenes and derivatives		C21H29NO3
NEG_3011	Methyl hexadecanoate					C17H34O2
POS_1821	Spermine	C00750	Organic nitrogen compounds	Organonitrogen compounds	Amines	C10H26N4
POS_8187	(6beta,22E)-6-Hydroxystigmasta-4,22-dien-3-one					C29H46O2
NEG_2546	9-Hydroxy-10E,12Z-octadecadienoic acid		Lipids and lipid-like molecules	Fatty Acyls	Lineolic acids and derivatives	C18H32O3
POS_2156	2-Phenyl-2-piperidin-1-ium-2-ylacetate		Organic nitrogen compounds	Organonitrogen compounds	Amines	C13H17NO2
POS_8222	Isolupalbigenin		Phenylpropanoids and polyketides	Isoflavonoids	Isoflav-2-enes	C25H26O5
NEG_201	Succinic acid		Organic acids and derivatives	Carboxylic acids and derivatives	Dicarboxylic acids and derivatives	C4H6O4
NEG_2860	9-Hydroperoxy-, (Z,Z,Z)-10,12,15-octadecatrienoic acid		Lipids and lipid-like molecules	Fatty Acyls	Lineolic acids and derivatives	C18H30O4
POS_6083	Glyceryl monostearate		Lipids and lipid-like molecules	Glycerolipids	Monoradylglycerols	C21H42O4
POS_6609	Hyflavin		Organoheterocyclic compounds	Pteridines and derivatives	Alloxazines and isoalloxazines	C17H20N4O6
POS_7649	3-O-Methylfunicone		Organic oxygen compounds	Organooxygen compounds	Carbonyl compounds	C20H20O8
POS_6515	3,4-Dihydro-6,8-dihydroxy-3-(10-hydroxyundecyl)isocoumarin		Benzenoids	Benzene and substituted derivatives	Benzoic acids and derivatives	C20H30O5
POS_5865	(15Z)-9,12,13-Trihydroxy-15-octadecenoic acid		Lipids and lipid-like molecules	Fatty Acyls	Fatty acids and conjugates	C18H34O5
POS_1915	N,N-Diethyl-2-methoxybenzamide		Benzenoids	Benzene and substituted derivatives	Benzoic acids and derivatives	C12H17NO2
POS_7788	Flecainide	C07001	Benzenoids	Benzene and substituted derivatives	Benzoic acids and derivatives	C17H20F6N2O3
POS_5036	2-Palmitoylglycerol		Lipids and lipid-like molecules	Glycerolipids	Monoradylglycerols	C19H38O4
POS_6686	9-Methoxycamptothecin		Alkaloids and derivatives	Camptothecins		C21H18N2O5
POS_7911	Solvent green 3		Benzenoids	Anthracenes	Anthraquinones	C28H22N2O2
NEG_257	l-Isoleucine	C00407	Organic acids and derivatives	Carboxylic acids and derivatives	Amino acids, peptides, and analogues	C6H13NO2
POS_1927	12-Hydroxyjasmonic acid		Lipids and lipid-like molecules	Fatty Acyls	Lineolic acids and derivatives	C12H18O4
POS_11837	Chaetoglobosin A		Alkaloids and derivatives	Cytochalasans	Chaetoglobosins	C32H36N2O5
POS_4115	3-Hydroxy-3',4'-dimethoxyflavone		Phenylpropanoids and polyketides	Flavonoids	Flavones	C17H14O5
POS_13057	Ergotamine	C07544	Alkaloids and derivatives	Ergoline and derivatives	Lysergic acids and derivatives	C33H35N5O5
POS_5705	(5beta,8alpha,9beta,10alpha,13alpha)-18-Methoxy-18-oxokauran-17-oic acid		Lipids and lipid-like molecules	Prenol lipids	Diterpenoids	C21H32O4
POS_3883	Epicatechin	C17590	Phenylpropanoids and polyketides	Flavonoids	Flavans	C15H14O6
NEG_3680	9-Hydroxy-11-[3-hydroxy-5-(1-hydroxypropyl)oxolan-2-yl]undec-10-enoic acid		Lipids and lipid-like molecules	Fatty Acyls	Fatty acids and conjugates	C18H32O6
POS_585	Cinnamaldehyde	C00903	Phenylpropanoids and polyketides	Cinnamaldehydes		C9H8O
POS_4299	13-Hydroxy-7,14-labdadien-6-one		Lipids and lipid-like molecules	Prenol lipids	Diterpenoids	C20H32O2
NEG_9154	Syrosingopine		Alkaloids and derivatives	Yohimbine alkaloids		C35H42N2O11
POS_1554	N6,N6,N6-Trimethyl-L-lysine	C03793	Organic acids and derivatives	Carboxylic acids and derivatives	Amino acids, peptides, and analogues	C9H20N2O2
POS_1453	Phosphorylcholine		Organic nitrogen compounds	Organonitrogen compounds	Quaternary ammonium salts	C5H15NO4P+
NEG_1710	gamma-Glu-leu		Organic acids and derivatives	Carboxylic acids and derivatives	Amino acids, peptides, and analogues	C11H20N2O5
NEG_916	Jasmonic acid		Lipids and lipid-like molecules	Fatty Acyls	Lineolic acids and derivatives	C12H18O3
POS_7269	[1,3-Dihydroxy-1-(7-methoxy-2-oxochromen-6-yl)-3-methylbutan-2-yl] (E)-2-methylbut-2-enoate		Phenylpropanoids and polyketides	Coumarins and derivatives		C20H24O7
NEG_5842	2-Azaniumylethyl (3-hexadecanoyloxy-2-hydroxypropyl) phosphate		Lipids and lipid-like molecules	Glycerophospholipids	Glycerophosphoethanolamines	C21H44NO7P
NEG_11514	Raddeanin A					C47H76O16
POS_11480	Oxalicine B		Lipids and lipid-like molecules	Prenol lipids	Terpene lactones	C30H33NO7
POS_22276	Chlorophyll b from Chlorella		Organoheterocyclic compounds	Tetrapyrroles and derivatives	Chlorins	C55H70MgN4O6
POS_11929	(all-E)-beta-Cryptoxanthin		Lipids and lipid-like molecules	Prenol lipids	Tetraterpenoids	C40H56O
POS_3593	Brefeldin A		Phenylpropanoids and polyketides	Macrolides and analogues		C16H24O4
NEG_7608	Atorvastatin	C06834	Organoheterocyclic compounds	Pyrroles	Substituted pyrroles	C33H35FN2O5
NEG_3292	9,12,13-Trihydroxyoctadeca-10,15-dienoic acid		Lipids and lipid-like molecules	Fatty Acyls	Lineolic acids and derivatives	C18H32O5
POS_2867	h_193_Quinbolone_m		Lipids and lipid-like molecules	Steroids and steroid derivatives	Androstane steroids	C19H28O2
POS_2999	Octadeca-2,4,9-trien-6-yne-1,18-diol					C18H28O2
POS_5102	(3R,4R,5R)-3-[(11E)-11,15-Hexadecadien-9-yn-1-yl]-4-hydroxy-5-methyldihydro-2(3H)-furanone		Organoheterocyclic compounds	Lactones	Gamma butyrolactones	C21H32O3
POS_1835	R-Deprenyl N-Oxide		Benzenoids	Benzene and substituted derivatives	Phenethylamines	C13H17NO
NEG_486	Phenylalanine	C00079	Organic acids and derivatives	Carboxylic acids and derivatives	Amino acids, peptides, and analogues	C9H11NO2
POS_3738	Retinal		Lipids and lipid-like molecules	Prenol lipids	Retinoids	C20H28O
NEG_1807	1,9b-Dihydroxy-6,6,9a-trimethyl-1,5,5a,7,8,9-hexahydrobenzo[e][2]benzofuran-3-one		Organoheterocyclic compounds	Naphthofurans		C15H22O4
NEG_8548	Narcissin		Phenylpropanoids and polyketides	Flavonoids	Flavonoid glycosides	C28H32O16
POS_793	Benzylideneacetone		Benzenoids	Benzene and substituted derivatives	Styrenes	C10H10O
POS_6630	10'-Apo-beta-caroten-10'-al					C27H36O
POS_9363	Delsoline		Lipids and lipid-like molecules	Prenol lipids	Diterpenoids	C25H41NO7
POS_14870	Peonidin-3,5-O-di-beta-glucopyranoside	C16289	Phenylpropanoids and polyketides	Flavonoids	Flavonoid glycosides	C28H33O16
NEG_571	Indole-3-acetic acid	C00954	Organoheterocyclic compounds	Indoles and derivatives	Indolyl carboxylic acids and derivatives
POS_4848	(1S,4S,9S,10R,13R)-5,9-Dimethyl-14-methylidenetetracyclo[11.2.1.01,10.04,9]hexadecane-5-carboxylic acid		Lipids and lipid-like molecules	Prenol lipids	Diterpenoids	C20H30O2
NEG_2915	9-Hydroperoxyoctadeca-10,12-dienoic acid		Lipids and lipid-like molecules	Fatty Acyls	Lineolic acids and derivatives	C18H32O4
POS_24626	Microcystin-RR		Organic acids and derivatives	Peptidomimetics	Hybrid peptides	C49H75N13O12
POS_4546	2,4-Dihydroxyheptadecyl acetate		Lipids and lipid-like molecules	Fatty Acyls	Fatty alcohols	C19H38O4
POS_2766	Meperidine	C07128	Organoheterocyclic compounds	Piperidines	Phenylpiperidines	C15H21NO2
POS_4015	11-(Phenylcarbonyl)-7,11-diazatricyclo[7.3.1.0<2,7>]trideca-2,4-dien-6-one		Organoheterocyclic compounds	Piperidines	N-acylpiperidines	C18H18N2O2
NEG_3570	Yohimbic acid monohydrate		Alkaloids and derivatives	Corynanthean-type alkaloids		C20H26N2O4
NEG_190	Proline	C00148	Organic acids and derivatives	Carboxylic acids and derivatives	Amino acids, peptides, and analogues	C5H9NO2
POS_3240	3-[4-Methyl-1-(2-methylpropanoyl)-3-oxocyclohexyl]butanoic acid		Lipids and lipid-like molecules	Prenol lipids	Monoterpenoids	C15H24O4
POS_577	2-Methylindole	C04635	Organoheterocyclic compounds	Indoles and derivatives	Indoles	C9H9N
NEG_6749	Phosphatidylcholine lyso 18:1		Lipids and lipid-like molecules	Glycerophospholipids	Glycerophosphocholines	C26H52NO7P
POS_5779	Vinpocetine		Alkaloids and derivatives	Eburnan-type alkaloids		C22H26N2O2
POS_379	Norvaline	C01826	Organic acids and derivatives	Carboxylic acids and derivatives	Amino acids, peptides, and analogues	C5H11NO2
NEG_1104	13-Oxotrideca-9,11-dienoic acid		Lipids and lipid-like molecules	Fatty Acyls	Fatty acids and conjugates	C13H20O3
POS_8263	13'-Hydroxy-alpha-tocopherol					C29H50O3
POS_3165	Lycobetaine					C16H12NO3+
NEG_413	Histidine	C00135	Organic acids and derivatives	Carboxylic acids and derivatives	Amino acids, peptides, and analogues	C6H9N3O2
NEG_1816	8-Hydroxyhexadeca-4,6,10-trienoic acid		Lipids and lipid-like molecules	Fatty Acyls	Fatty acids and conjugates	C16H26O3
POS_9877	Tripalmitin		Lipids and lipid-like molecules	Glycerolipids	Triradylcglycerols	C51H98O6
NEG_2808	16-Hydroxy-9-oxooctadeca-10,12,14-trienoic acid		Lipids and lipid-like molecules	Fatty Acyls	Lineolic acids and derivatives	C18H28O4
POS_4401	Albocycline		Phenylpropanoids and polyketides	Macrolides and analogues		C18H28O4
POS_846	p-Coumaraldehyde	C05608	Phenylpropanoids and polyketides	Cinnamaldehydes		C9H8O2
NEG_2876	N,N-Dimethylguanosine		Nucleosides, nucleotides, and analogues	Purine nucleosides		C12H17N5O5
POS_1620	Senkyunolide A					C12H16O2
POS_4716	Agarotetrol					C17H18O6
POS_161	Piperidine	C01746	Organoheterocyclic compounds	Piperidines		C5H11N
POS_11872	Methyl 18-(hexadecanoyloxy)octadec-9-enoate					C35H66O4
POS_5685	Imidocarb		Benzenoids	Benzene and substituted derivatives	N-phenylureas	C19H20N6O
POS_17951	[(2R,3R,4S,5S,6R)-3-Acetyloxy-2-(acetyloxymethyl)-5-hexanoyloxy-6-[(2S,3R)-2,3,4-trihydroxybutoxy]oxan-4-yl] 14-hydroxytetradecanoate		Lipids and lipid-like molecules	Saccharolipids		C34H60O14
POS_8478	Nonaethylene glycol		Organic oxygen compounds	Organooxygen compounds	Ethers	C18H38O10
POS_3751	2,3-Dihydroxypropyl tetradecanoate		Lipids and lipid-like molecules	Glycerolipids	Monoradylglycerols	C17H34O4
POS_3669	5-[5-Hydroxy-3-(hydroxymethyl)pentyl]-8a-(hydroxymethyl)-5,6-dimethyl-3,4,4a,6,7,8-hexahydronaphthalene-1-carboxylic acid		Lipids and lipid-like molecules	Prenol lipids	Diterpenoids	C20H34O5
POS_3985	3alpha,17beta-Dihydroxy-5alpha-androstane		Lipids and lipid-like molecules	Steroids and steroid derivatives	Androstane steroids	C19H32O2
POS_9696	Decaethylene glycol		Organic oxygen compounds	Organooxygen compounds	Ethers	C20H42O11
NEG_1020	2-Ammonio-3-(5-hydroxy-1H-indol-3-yl)propanoate		Organoheterocyclic compounds	Indoles and derivatives	Tryptamines and derivatives	C11H12N2O3
POS_11866	Echinenone	C08592	Lipids and lipid-like molecules	Prenol lipids	Tetraterpenoids	C40H54O
POS_13356	3-{12-hydroxy-12-[5'-(1-hydroxydodecyl)-[2,2'-bioxolan]-5-yl]dodecyl}-5-methyl-5H-furan-2-one					C37H66O6
NEG_6329	Phosphatidylcholine lyso 16:0		Lipids and lipid-like molecules	Glycerophospholipids	Glycerophosphocholines	C24H50NO7P
POS_5150	Nor-Dentatin		Phenylpropanoids and polyketides	Coumarins and derivatives	Pyranocoumarins	C19H20O4
NEG_383	Acetaminophen	C06804	Benzenoids	Phenols	1-hydroxy-2-unsubstituted benzenoids	C8H9NO2
POS_7079	Octaethylene glycol		Organic oxygen compounds	Organooxygen compounds	Ethers	C16H34O9
NEG_2913	(9Z,15Z)-12,13-Dihydroxyoctadeca-9,15-dienoate		Lipids and lipid-like molecules	Fatty Acyls	Fatty acids and conjugates	C18H32O4
NEG_7313	1-Palmitoylphosphatidylcholine		Lipids and lipid-like molecules	Glycerophospholipids	Glycerophosphocholines	C24H50NO7P
NEG_1177	Resveratrol	C03582	Phenylpropanoids and polyketides	Stilbenes		C14H12O3
NEG_3608	Trehalose	C01083	Organic oxygen compounds	Organooxygen compounds	Carbohydrates and carbohydrate conjugates	C12H22O11
NEG_3353	9,12,13-Trihydroxyoctadec-10-enoic acid		Lipids and lipid-like molecules	Fatty Acyls	Fatty acids and conjugates	C18H34O5
POS_9442	(2S,4As,6aS,6bR,10S,12aS,14bS)-10-hydroxy-2,4a,6a,6b,9,9,12a-heptamethyl-13-oxo-3,4,5,6,6a,7,8,8a,10,11,12,14b-dodecahydro-1H-picene-2-carboxylic acid		Lipids and lipid-like molecules	Prenol lipids	Triterpenoids	C30H46O4
POS_10894	4,4,8,10,14-Pentamethyl-17-(4,5,6-trihydroxy-6-methylheptan-2-yl)-2,5,6,7,9,15-hexahydro-1H-cyclopenta[a]phenanthrene-3,16-dione		Lipids and lipid-like molecules	Prenol lipids	Triterpenoids	C30H46O5
POS_8692	Topsentisterol A2					C29H48O3
POS_3970	8-(4-Oxo-5-pent-2-enylcyclopent-2-en-1-yl)octanoic acid		Lipids and lipid-like molecules	Fatty Acyls	Eicosanoids	C18H28O3
POS_2473	2-(8-Hydroxy-4a,8-dimethyldecahydro-2-naphthalenyl)acrylic acid		Lipids and lipid-like molecules	Prenol lipids	Sesquiterpenoids	C15H24O3
POS_13530	Deoxykhivorin		Organoheterocyclic compounds	Naphthopyrans		C32H42O9
POS_9370	Trifolirhizin		Phenylpropanoids and polyketides	Isoflavonoids	Furanoisoflavonoids
POS_5670	Glyceryl palmitate		Lipids and lipid-like molecules	Glycerolipids	Monoradylglycerols	C19H38O4
POS_1190	4-(Azaniumylmethyl)-5-(hydroxymethyl)-2-methylpyridin-3-olate		Organoheterocyclic compounds	Pyridines and derivatives	Pyridoxamines	C8H12N2O2
POS_9100	3,5,5-trimethyl-4-(3,7,12,16,18-pentamethylnonadeca-1,3,5,7,9,11,13,15-octaen-1-yl)cyclohex-2-en-1-one					C33H46O
POS_3986	14-(Hydroxymethyl)-5,9-dimethyltetracyclo[11.2.1.0~1,10~.0~4,9~]hexadecan-5-ol		Lipids and lipid-like molecules	Prenol lipids	Diterpenoids	C19H32O2
POS_11172	Biochanin A 7-O-beta-d-glucoside-6''-O-malonate	C12625	Phenylpropanoids and polyketides	Isoflavonoids	Isoflavonoid O-glycosides	C25H24O13
NEG_841	2-Azaniumyl-3-(1H-indol-3-yl)propanoate		Organoheterocyclic compounds	Indoles and derivatives	Indolyl carboxylic acids and derivatives	C11H12N2O2
POS_14179	Reserpine	C06539	Alkaloids and derivatives	Yohimbine alkaloids		C33H40N2O9
POS_6822	Campesterol		Lipids and lipid-like molecules	Steroids and steroid derivatives	Ergostane steroids	C28H48O
NEG_4994	Tryptophan	C00078	Organoheterocyclic compounds	Indoles and derivatives	Indolyl carboxylic acids and derivatives	C11H12N2O2
NEG_8745	Decahydrogambogic acid		Organoheterocyclic compounds	Benzopyrans	1-benzopyrans	C38H54O8
POS_3706	Octadecanamide	C13846	Organic acids and derivatives	Carboximidic acids and derivatives	Carboximidic acids	C18H37NO
NEG_3346	7-[2-(Furan-3-yl)ethyl]-5-hydroxy-7,8-dimethyl-5,6,6a,8,9,10-hexahydro-1H-benzo[d][2]benzofuran-3-one		Lipids and lipid-like molecules	Prenol lipids	Terpene lactones	C20H26O4
POS_7829	2,3-dimethyl-5-(3,7,11,15-tetramethylhexadec-2-en-1-yl)cyclohexa-2,5-diene-1,4-dione					C28H46O2
NEG_4933	Osajin	C10511	Phenylpropanoids and polyketides	Isoflavonoids	Isoflavans	C25H24O5
POS_5545	Bullatine A					C22H33NO2
POS_893	Perillene					C10H14O
POS_6613	Propyl 2-O-beta-D-xylopyranosyl-beta-D-glucopyranoside		Organic oxygen compounds	Organooxygen compounds	Carbohydrates and carbohydrate conjugates	C14H26O10
POS_579	DL-Isoleucine	C16434	Organic acids and derivatives	Carboxylic acids and derivatives	Amino acids, peptides, and analogues	C6H13NO2
POS_4533	Norclozapine		Organoheterocyclic compounds	Benzodiazepines	Dibenzodiazepines	C17H17ClN4
POS_1204	Pyridoxine	C00314	Organoheterocyclic compounds	Pyridines and derivatives	Pyridoxines	C8H11NO3
POS_3988	(2R)-1-(5-Hydroxy-3-methylpentyl)-2,5,5,8a-tetramethyldecahydro-2-naphthalenol		Lipids and lipid-like molecules	Prenol lipids	Diterpenoids	C20H38O2
NEG_572	Citrulline	C00327	Organic acids and derivatives	Carboxylic acids and derivatives	Amino acids, peptides, and analogues	C6H13N3O3
NEG_3307	FA 20:0;2O		Lipids and lipid-like molecules	Fatty Acyls	Fatty acids and conjugates	C20H40O3
POS_6963	Demethylnobiletin		Phenylpropanoids and polyketides	Flavonoids	O-methylated flavonoids	C20H20O8
POS_7653	2-[(2Z)-5-(Hexopyranosyloxy)-2-penten-1-yl]-3-oxo-, (1R,2R)-cyclopentaneacetic acid		Lipids and lipid-like molecules	Fatty Acyls	Fatty acyl glycosides	C18H28O9
POS_11833	Satratoxin H		Lipids and lipid-like molecules	Prenol lipids	Sesquiterpenoids	C29H36O9
NEG_4014	Isodityrosine (Not validated)		Organic acids and derivatives	Carboxylic acids and derivatives	Amino acids, peptides, and analogues	C18H20N2O6
POS_13913	Naringin					C27H32O14
NEG_255	Leucine	C00123	Organic acids and derivatives	Carboxylic acids and derivatives	Amino acids, peptides, and analogues	C6H13NO2
NEG_387	Xanthine	C00385	Organoheterocyclic compounds	Imidazopyrimidines	Purines and purine derivatives	C5H4N4O2
POS_10869	1-Stearoyl-sn-glycero-3-phosphocholine	C04230	Lipids and lipid-like molecules	Glycerophospholipids	Glycerophosphocholines	C26H54NO7P
POS_3907	h_92_Oxabolone		Lipids and lipid-like molecules	Steroids and steroid derivatives	Estrane steroids	C18H26O3
NEG_1765	Dormin		Lipids and lipid-like molecules	Prenol lipids	Sesquiterpenoids	C15H20O4
POS_5949	Kopsinoline		Alkaloids and derivatives	Aspidofractine alkaloids		C21H26N2O3
POS_8955	1-Hexadecanoyl-sn-glycero-3-phosphoethanolamine		Lipids and lipid-like molecules	Glycerophospholipids	Glycerophosphoethanolamines	C21H44NO7P
POS_4995	Jaceosidin					C17H14O7
POS_8219	Shanzhiside methyl ester		Lipids and lipid-like molecules	Prenol lipids	Terpene glycosides	C17H26O11
POS_6555	Chrysosplenetin	C10030	Phenylpropanoids and polyketides	Flavonoids	O-methylated flavonoids	C19H18O8
NEG_4755	gamma-Mangostin		Organoheterocyclic compounds	Benzopyrans	1-benzopyrans	C23H24O6
POS_5221	Docosa-4,15-dien-1-yn-3-ol					C22H38O
POS_7570	4-(1,3-Benzodioxol-5-ylmethyl)-3-[(3,4-dimethoxyphenyl)methyl]oxolan-2-one		Lignans, neolignans and related compounds	Furanoid lignans	Tetrahydrofuran lignans	C21H22O6
POS_8713	Trichodermamide C		Phenylpropanoids and polyketides	Coumarins and derivatives		C21H22N2O9
POS_8614	3-[(2S,3R,4S,5S,6R)-6-[[(2R,3R,4R)-3,4-dihydroxy-4-(hydroxymethyl)oxolan-2-yl]oxymethyl]-3,4,5-trihydroxyoxan-2-yl]oxy-2-methylpyran-4-one		Organic oxygen compounds	Organooxygen compounds	Carbohydrates and carbohydrate conjugates	C17H24O12
POS_4610	Kahweol		Organoheterocyclic compounds	Naphthofurans		C20H26O3
POS_8755	Oxaline		Organoheterocyclic compounds	Indoles and derivatives	Pyridoindoles	C24H25N5O4
POS_5850	Griseofulvin	C06686	Organoheterocyclic compounds	Benzofurans		C17H17ClO6
POS_6610	Xanthohumol	C16417	Phenylpropanoids and polyketides	Linear 1,3-diarylpropanoids	Chalcones and dihydrochalcones	C21H22O5
POS_3828	Myclobutanil		Phenylpropanoids and polyketides	Homoisoflavonoids	Homoisoflavones	C15H17ClN4
NEG_584	2-Isopropylmalic acid		Lipids and lipid-like molecules	Fatty Acyls	Fatty acids and conjugates	C7H12O5
POS_18689	Naadp		Nucleosides, nucleotides, and analogues	(5'->5')-dinucleotides		C21H28N6O18P3
POS_3218	2-(6-Aminopurin-9-yl)-5-(hydroxymethyl)oxolane-3,4-diol		Nucleosides, nucleotides, and analogues	Purine nucleosides		C10H13N5O4
